# Supplementary material for: 2-[(E)-(Pyridin-2-yl­methyl­idene)amino]­thio­phene-3-carbonitrile
Source: Acta Crystallogr Sect E Struct Rep Online. 2012 Nov 3;68(Pt 12):o3262. doi: 10.1107/S1600536812043188 (PMC3588814; doi:10.1107/S1600536812043188)
Supplement: Supplementary file 1 [file e-68-o3262-sup1.cif]

##############################################################################
#                                                                            #
# This CIF contains the data in a paper accepted for publication in          #
# Acta Crystallographica Section E. It conforms to the requirements of       #
# Notes for Authors for Acta Crystallographica Section E, and has been       #
# peer reviewed under the auspices of the IUCr Commission on Journals.       #
#                                                                            #
# Full details of the Crystallographic Information File format               #
# are given in the paper "The Crystallographic Information File (CIF):       #
# a New Standard Archive File for Crystallography" by S. R. Hall, F. H.      #
# Allen and I. D. Brown [Acta Cryst. (1991), A47, 655-685].                  #
#                                                                            #
# The current version of the core CIF dictionary is obtainable from          #
# ftp://ftp.iucr.org/pub/cif_core.dic.                                       #
#                                                                            #
# Software is freely available for graphical display of the structure(s)     #
# in this CIF. For information consult the CIF software page                 #
# http://www.iucr.org/resources/cif/software.                                #
#                                                                            #
# This file may be used for bona fide research purposes within the           #
# scientific community so long as proper attribution is given to the journal # 
# article from which it was obtained.                                        #
#                                                                            #
##############################################################################
data_I
_audit_creation_method     SHELXL-97
_chemical_name_systematic
;
2-[(<i>E</i>)-(Pyridin-2-ylmethylidene)amino]thiophene-3-carbonitrile
;
_chemical_name_common     ?
_chemical_formula_moiety     'C11 H7 N3 S'
_chemical_formula_sum     'C11 H7 N3 S'
_chemical_formula_iupac     'C11 H7 N3 S'
_chemical_formula_weight     213.26
_chemical_melting_point     ?
_symmetry_cell_setting     monoclinic
_symmetry_space_group_name_H-M     'P 21/c'
_symmetry_space_group_name_hall     '-P 2ybc'
loop_
    _symmetry_equiv_pos_as_xyz
    'x, y, z'
    '-x, y+1/2, -z+1/2'
    '-x, -y, -z'
    'x, -y-1/2, z-1/2'
_cell_length_a     3.84510(10)
_cell_length_b     20.8901(4)
_cell_length_c     12.2725(2)
_cell_angle_alpha     90
_cell_angle_beta     94.9520(10)
_cell_angle_gamma     90
_cell_volume     982.10(4)
_cell_formula_units_Z     4
_cell_measurement_reflns_used     8225
_cell_measurement_theta_min     4.19
_cell_measurement_theta_max     72.24
_cell_measurement_temperature     296
_exptl_crystal_description     'cube'
_exptl_crystal_colour     'yellow'
_exptl_crystal_size_max     0.18
_exptl_crystal_size_mid     0.14
_exptl_crystal_size_min     0.13
_exptl_crystal_density_diffrn     1.442
_exptl_crystal_density_meas     ?
_exptl_crystal_density_method     'not measured'
_exptl_crystal_F_000     440
_exptl_absorpt_coefficient_mu     2.640
_exptl_absorpt_correction_Type     multi-scan
_exptl_absorpt_process_details     '(SADABS; Sheldrick, 1996)'
_exptl_absorpt_correction_T_min     0.6369
_exptl_absorpt_correction_T_max     0.7095
_exptl_special_details
;
X-ray crystallographic data for I were collected from a single-crystal sample,
which was mounted on a loop fiber. Data were collected using a Bruker Platform
diffractometer, equiped with a Bruker <i>SMART</i> 4 K Charged-Coupled Device
(CCD) Area Detector using the program <i>APEX2</i> and a Nonius FR591 rotating
anode equiped with a Montel 200 optics The crystal-to-detector distance was
5.0 cm, and the data collection was carried out in 512 <i>x</i> 512 pixel
mode. The initial unit-cell parameters were determined by a least-squares fit
of the angular setting of strong reflections, collected by a 10.0 degree scan
in 33 frames over four different parts of the reciprocal space (132 frames
total). One complete sphere of data was collected, to better than 0.80 \%A
resolution.
;
_diffrn_ambient_temperature     296
_diffrn_radiation_type     CuK\a
_diffrn_radiation_wavelength     1.54178
_diffrn_radiation_source     'Rotating Anode'
_diffrn_radiation_monochromator     'Montel 200 optics'
_diffrn_measurement_device_type     'Bruker SMART 6000'
_diffrn_measurement_method     '\w'
_diffrn_detector_area_resol_mean     5.5
_diffrn_reflns_number     13010
_diffrn_reflns_av_R_equivalents     0.037
_diffrn_reflns_av_sigmaI/netI     0.0165
_diffrn_reflns_theta_min     4.19
_diffrn_reflns_theta_max     72.55
_diffrn_reflns_theta_full     72.55
_diffrn_measured_fraction_theta_max     0.994
_diffrn_measured_fraction_theta_full     0.994
_diffrn_reflns_limit_h_min     -4
_diffrn_reflns_limit_h_max     4
_diffrn_reflns_limit_k_min     -25
_diffrn_reflns_limit_k_max     22
_diffrn_reflns_limit_l_min     -15
_diffrn_reflns_limit_l_max     15
_refine_special_details
;
Refinement of <i>F</i>^2^ against ALL reflections. The weighted <i>R</i>-factor
<i>wR</i> and goodness of fit <i>S</i> are based on <i>F</i>^2^, conventional
<i>R</i>-factors <i>R</i> are based on <i>F</i>, with <i>F</i> set to zero for
negative <i>F</i>^2^. The threshold expression of <i>F</i>^2^ >
\s(<i>F</i>^2^) is used only for calculating <i>R</i>-factors(gt) <i>etc</i>.
and is not relevant to the choice of reflections for refinement.
<i>R</i>-factors based on <i>F</i>^2^ are statistically about twice as large
as those based on <i>F</i>, and <i>R</i>- factors based on ALL data will be
even larger.
;
_reflns_number_total     1940
_reflns_number_gt     1777
_reflns_threshold_expression     I>2\s(I)
_refine_ls_structure_factor_coef     Fsqd
_refine_ls_matrix_type     full
_refine_ls_R_factor_all     0.0373
_refine_ls_R_factor_gt     0.0354
_refine_ls_wR_factor_gt     0.1005
_refine_ls_wR_factor_ref     0.1020
_refine_ls_goodness_of_fit_ref     1.079
_refine_ls_restrained_S_all     1.079
_refine_ls_number_reflns     1940
_refine_ls_number_parameters     137
_refine_ls_number_restraints     0
_refine_ls_hydrogen_treatment     constr
_refine_ls_weighting_scheme     calc
_refine_ls_weighting_details
         'calc w=1/[\s^2^(Fo^2^)+(0.0705P)^2^+0.1553P] where P=(Fo^2^+2Fc^2^)/3'
_atom_sites_solution_hydrogens     geom
_atom_sites_solution_primary     direct
_atom_sites_solution_secondary     difmap
_refine_ls_shift/su_max     0.001
_refine_ls_shift/su_mean     0.000
_refine_diff_density_max     0.201
_refine_diff_density_min     -0.242
_refine_ls_extinction_method     'SHELXL97 (Sheldrick, 2008)'
_refine_ls_extinction_coef     0.0048(8)
_refine_ls_extinction_expression
                                  'Fc^*^=kFc[1+0.001xFc^2^\l^3^/sin(2\q)]^-1/4^'
loop_
    _atom_type_symbol
    _atom_type_description
    _atom_type_scat_dispersion_real
    _atom_type_scat_dispersion_imag
    _atom_type_scat_source
    'C' 'C' 0.0181 0.0091
                         'International Tables Vol C Tables 4.2.6.8 and 6.1.1.4'
    'H' 'H' 0.0000 0.0000
                         'International Tables Vol C Tables 4.2.6.8 and 6.1.1.4'
    'N' 'N' 0.0311 0.0180
                         'International Tables Vol C Tables 4.2.6.8 and 6.1.1.4'
    'S' 'S' 0.3331 0.5567
                         'International Tables Vol C Tables 4.2.6.8 and 6.1.1.4'
_computing_data_collection     'APEX2  (Bruker, 2009)'
_computing_cell_refinement     'SAINT (Bruker, 2009)'
_computing_data_reduction     'SAINT (Bruker, 2009)'
_computing_structure_solution     'SHELXS97 (Sheldrick, 2008)'
_computing_structure_refinement     'SHELXL97 (Sheldrick, 2008)'
_computing_molecular_graphics     'ORTEP-3 for Windows (Farrugia, 1997)'
_computing_publication_material     '<i>UdMX</i> (Marris, 2004)'
loop_
    _atom_site_type_symbol
    _atom_site_label
    _atom_site_fract_x
    _atom_site_fract_y
    _atom_site_fract_z
    _atom_site_U_iso_or_equiv
    _atom_site_adp_type
    _atom_site_calc_flag
    _atom_site_refinement_flags
    _atom_site_occupancy
    _atom_site_symmetry_multiplicity
    _atom_site_disorder_assembly
    _atom_site_disorder_group
    S S1 0.28514(9) 0.585396(16) 0.49120(3) 0.03295(17) Uani d . 1 1 . .
    N N4 0.3288(3) 0.55247(5) 0.27296(10) 0.0300(3) Uani d . 1 1 . .
    N N6 -0.0323(3) 0.39582(6) 0.24657(11) 0.0355(3) Uani d . 1 1 . .
    N N11 0.6852(4) 0.70387(7) 0.16200(12) 0.0479(4) Uani d . 1 1 . .
    C C1 0.4195(4) 0.66118(7) 0.52750(12) 0.0351(3) Uani d . 1 1 . .
    H H1 0.4165 0.6777 0.5978 0.042 Uiso calc R 1 1 . .
    C C2 0.5305(4) 0.69438(7) 0.44255(12) 0.0330(3) Uani d . 1 1 . .
    H H2 0.6126 0.7362 0.4479 0.040 Uiso calc R 1 1 . .
    C C3 0.5078(4) 0.65807(6) 0.34397(12) 0.0296(3) Uani d . 1 1 . .
    C C4 0.3787(3) 0.59711(6) 0.35650(12) 0.0284(3) Uani d . 1 1 . .
    C C5 0.1810(4) 0.49926(7) 0.29216(12) 0.0307(3) Uani d . 1 1 . .
    H H5 0.1096 0.4923 0.3617 0.037 Uiso calc R 1 1 . .
    C C6 0.1192(4) 0.44890(7) 0.20990(12) 0.0299(3) Uani d . 1 1 . .
    C C7 0.2076(4) 0.45613(7) 0.10312(12) 0.0331(3) Uani d . 1 1 . .
    H H7 0.3145 0.4934 0.0816 0.040 Uiso calc R 1 1 . .
    C C8 0.1335(4) 0.40665(7) 0.02923(14) 0.0376(4) Uani d . 1 1 . .
    H H8 0.1885 0.4101 -0.0429 0.045 Uiso calc R 1 1 . .
    C C9 -0.0248(4) 0.35197(7) 0.06573(14) 0.0375(4) Uani d . 1 1 . .
    H H9 -0.0810 0.3182 0.0181 0.045 Uiso calc R 1 1 . .
    C C10 -0.0979(4) 0.34840(7) 0.17395(14) 0.0387(4) Uani d . 1 1 . .
    H H10 -0.1983 0.3110 0.1978 0.046 Uiso calc R 1 1 . .
    C C11 0.6052(4) 0.68224(7) 0.24209(13) 0.0343(3) Uani d . 1 1 . .
loop_
    _atom_site_aniso_label
    _atom_site_aniso_U_11
    _atom_site_aniso_U_22
    _atom_site_aniso_U_33
    _atom_site_aniso_U_12
    _atom_site_aniso_U_13
    _atom_site_aniso_U_23
    S1 0.0387(2) 0.0311(2) 0.0296(2) -0.00353(13) 0.00597(16) 0.00229(12)
    N4 0.0314(6) 0.0272(6) 0.0315(6) -0.0004(4) 0.0028(5) 0.0014(5)
    N6 0.0401(7) 0.0303(6) 0.0359(7) -0.0054(5) 0.0016(5) 0.0021(5)
    N11 0.0656(10) 0.0385(8) 0.0412(8) -0.0017(7) 0.0133(7) 0.0070(6)
    C1 0.0394(8) 0.0340(8) 0.0323(8) -0.0001(6) 0.0043(6) -0.0036(6)
    C2 0.0349(7) 0.0276(7) 0.0364(8) -0.0010(5) 0.0025(6) -0.0020(5)
    C3 0.0306(7) 0.0262(7) 0.0319(7) 0.0005(5) 0.0026(5) 0.0021(5)
    C4 0.0272(7) 0.0271(7) 0.0309(7) 0.0011(5) 0.0022(5) 0.0024(5)
    C5 0.0334(7) 0.0291(7) 0.0295(7) -0.0016(5) 0.0024(5) 0.0027(5)
    C6 0.0283(6) 0.0273(7) 0.0337(7) 0.0009(5) -0.0001(5) 0.0025(5)
    C7 0.0353(7) 0.0286(7) 0.0357(7) 0.0010(5) 0.0048(6) 0.0015(6)
    C8 0.0414(8) 0.0360(8) 0.0357(8) 0.0056(6) 0.0053(6) -0.0019(6)
    C9 0.0370(8) 0.0303(8) 0.0444(9) 0.0033(6) -0.0013(6) -0.0068(6)
    C10 0.0424(8) 0.0279(7) 0.0452(9) -0.0053(6) -0.0004(7) 0.0005(6)
    C11 0.0402(8) 0.0256(7) 0.0374(8) -0.0011(6) 0.0048(6) 0.0009(6)
_geom_special_details
;
All e.s.d.'s (except the e.s.d. in the dihedral angle between two l.s. planes)
are estimated using the full covariance matrix. The cell e.s.d.'s are taken
into account individually in the estimation of e.s.d.'s in distances, angles
and torsion angles; correlations between e.s.d.'s in cell parameters are only
used when they are defined by crystal symmetry. An approximate (isotropic)
treatment of cell e.s.d.'s is used for estimating e.s.d.'s involving l.s.
planes.
;
loop_
    _geom_bond_atom_site_label_1
    _geom_bond_atom_site_label_2
    _geom_bond_site_symmetry_1
    _geom_bond_site_symmetry_2
    _geom_bond_distance
    _geom_bond_publ_flag
    S1 C1 . . 1.7122(15) ?
    S1 C4 . . 1.7392(15) ?
    N4 C5 . . 1.2795(18) ?
    N4 C4 . . 1.3869(18) ?
    N6 C10 . . 1.342(2) ?
    N6 C6 . . 1.3478(19) ?
    N11 C11 . . 1.147(2) ?
    C1 C2 . . 1.352(2) ?
    C1 H1 . . 0.9300 ?
    C2 C3 . . 1.424(2) ?
    C2 H2 . . 0.9300 ?
    C3 C4 . . 1.3802(19) ?
    C3 C11 . . 1.428(2) ?
    C5 C6 . . 1.463(2) ?
    C5 H5 . . 0.9300 ?
    C6 C7 . . 1.390(2) ?
    C7 C8 . . 1.388(2) ?
    C7 H7 . . 0.9300 ?
    C8 C9 . . 1.387(2) ?
    C8 H8 . . 0.9300 ?
    C9 C10 . . 1.383(2) ?
    C9 H9 . . 0.9300 ?
    C10 H10 . . 0.9300 ?
loop_
    _geom_angle_atom_site_label_1
    _geom_angle_atom_site_label_2
    _geom_angle_atom_site_label_3
    _geom_angle_site_symmetry_1
    _geom_angle_site_symmetry_2
    _geom_angle_site_symmetry_3
    _geom_angle
    _geom_angle_publ_flag
    C1 S1 C4 . . . 91.99(7) ?
    C5 N4 C4 . . . 118.89(12) ?
    C10 N6 C6 . . . 116.58(13) ?
    C2 C1 S1 . . . 112.46(11) ?
    C2 C1 H1 . . . 123.8 ?
    S1 C1 H1 . . . 123.8 ?
    C1 C2 C3 . . . 112.43(13) ?
    C1 C2 H2 . . . 123.8 ?
    C3 C2 H2 . . . 123.8 ?
    C4 C3 C2 . . . 113.14(13) ?
    C4 C3 C11 . . . 123.22(13) ?
    C2 C3 C11 . . . 123.64(13) ?
    C3 C4 N4 . . . 124.48(13) ?
    C3 C4 S1 . . . 109.97(11) ?
    N4 C4 S1 . . . 125.54(10) ?
    N4 C5 C6 . . . 123.08(13) ?
    N4 C5 H5 . . . 118.5 ?
    C6 C5 H5 . . . 118.5 ?
    N6 C6 C7 . . . 123.51(13) ?
    N6 C6 C5 . . . 114.22(13) ?
    C7 C6 C5 . . . 122.26(13) ?
    C8 C7 C6 . . . 118.79(14) ?
    C8 C7 H7 . . . 120.6 ?
    C6 C7 H7 . . . 120.6 ?
    C9 C8 C7 . . . 118.26(15) ?
    C9 C8 H8 . . . 120.9 ?
    C7 C8 H8 . . . 120.9 ?
    C10 C9 C8 . . . 119.06(14) ?
    C10 C9 H9 . . . 120.5 ?
    C8 C9 H9 . . . 120.5 ?
    N6 C10 C9 . . . 123.78(14) ?
    N6 C10 H10 . . . 118.1 ?
    C9 C10 H10 . . . 118.1 ?
    N11 C11 C3 . . . 177.44(16) ?
loop_
    _geom_torsion_atom_site_label_1
    _geom_torsion_atom_site_label_2
    _geom_torsion_atom_site_label_3
    _geom_torsion_atom_site_label_4
    _geom_torsion_site_symmetry_1
    _geom_torsion_site_symmetry_2
    _geom_torsion_site_symmetry_3
    _geom_torsion_site_symmetry_4
    _geom_torsion
    _geom_torsion_publ_flag
    C4 S1 C1 C2 . . . . 0.03(12) ?
    S1 C1 C2 C3 . . . . 0.06(17) ?
    C1 C2 C3 C4 . . . . -0.15(19) ?
    C1 C2 C3 C11 . . . . 179.33(13) ?
    C2 C3 C4 N4 . . . . 179.51(12) ?
    C11 C3 C4 N4 . . . . 0.0(2) ?
    C2 C3 C4 S1 . . . . 0.17(16) ?
    C11 C3 C4 S1 . . . . -179.31(11) ?
    C5 N4 C4 C3 . . . . -174.38(13) ?
    C5 N4 C4 S1 . . . . 4.86(19) ?
    C1 S1 C4 C3 . . . . -0.12(11) ?
    C1 S1 C4 N4 . . . . -179.45(12) ?
    C4 N4 C5 C6 . . . . -179.46(12) ?
    C10 N6 C6 C7 . . . . -0.1(2) ?
    C10 N6 C6 C5 . . . . 179.36(13) ?
    N4 C5 C6 N6 . . . . 178.52(13) ?
    N4 C5 C6 C7 . . . . -2.0(2) ?
    N6 C6 C7 C8 . . . . 0.8(2) ?
    C5 C6 C7 C8 . . . . -178.60(13) ?
    C6 C7 C8 C9 . . . . -0.3(2) ?
    C7 C8 C9 C10 . . . . -0.9(2) ?
    C6 N6 C10 C9 . . . . -1.2(2) ?
    C8 C9 C10 N6 . . . . 1.7(2) ?
data_global
_journal_date_recd_electronic     2012-09-18
_journal_date_accepted     2012-10-16
_journal_name_full     'Acta Crystallographica, Section E'
_journal_year     2012
_journal_volume     68
_journal_issue     12
_journal_page_first     o3262
_journal_page_last     o3262
_journal_paper_category     QO
_journal_paper_doi     10.1107/S1600536812043188
_journal_coeditor_code     LX2267
_publ_contact_author_name     'W. G. Skene'
_publ_contact_author_address
;
Department of Chemistry, Universit\'e de Montr\'eal, CP 6128, succ.
 Centre-ville,
Montr\'eal, Qc, Canada
;
_publ_contact_author_email     'w.skene@umontreal.ca'
_publ_contact_author_fax     ?
_publ_contact_author_phone     ?
_publ_section_title
;
2-[(<i>E</i>)-(Pyridin-2-ylmethylidene)amino]thiophene-3-carbonitrile
;
loop_
    _publ_author_name
    _publ_author_address
    'Bolduc, Andr\'eanne'
;
Department of Chemistry, Universit\'e de Montr\'eal, CP 6128, succ.
 Centre-ville,
Montr\'eal, Qc, Canada
;
    'Knipping, \'Etienne'
;
Department of Chemistry, Universit\'e de Montr\'eal, CP 6128, succ.
 Centre-ville,
Montr\'eal, Qc, Canada
;
    'Skene, W. G.'
;
Department of Chemistry, Universit\'e de Montr\'eal, CP 6128, succ.
 Centre-ville,
Montr\'eal, Qc, Canada
;
