# Supplementary material for: 2-[(E)-(Pyridin-2-yl­methyl­idene)amino]­thio­phene-3-carbonitrile
Source: Acta Crystallogr Sect E Struct Rep Online. 2012 Nov 3;68(Pt 12):o3262. doi: 10.1107/S1600536812043188 (PMC3588814; doi:10.1107/S1600536812043188)
Supplement: Supplementary file 2 [file e-68-o3262-Isup2.hkl]

# 
# h,k,l, Fc-squared, Fo-squared, sigma(Fo-squared) and status flag 
# 
data_I
_shelx_title ' BOLDU62_0m in P2(1)/c' 
_shelx_refln_list_code          4 
_shelx_F_calc_maximum      163.48 
_exptl_crystal_F_000       440.00 
_reflns_d_resolution_high  0.8081 
 
loop_ 
 _symmetry_equiv_pos_as_xyz 
 'x, y, z' 
 '-x, y+1/2, -z+1/2' 
 '-x, -y, -z' 
 'x, -y-1/2, z-1/2' 
 
_cell_length_a     3.8451 
_cell_length_b    20.8901 
_cell_length_c    12.2725 
_cell_angle_alpha  90.000 
_cell_angle_beta   94.952 
_cell_angle_gamma  90.000 
 
_shelx_F_squared_multiplier     1.000 
 
loop_ 
 _refln_index_h 
 _refln_index_k 
 _refln_index_l 
 _refln_F_squared_calc 
 _refln_F_squared_meas 
 _refln_F_squared_sigma 
 _refln_observed_status 
   1   0   0      273.34      265.00      3.64 o 
   2   0   0      106.12       74.97      2.03 o 
   3   0   0      121.03      117.30      2.87 o 
   4   0   0        2.32        1.76      1.11 o 
   1   1   0      166.19      136.42      2.02 o 
   2   1   0        0.99        1.54      0.68 o 
   3   1   0        3.87        2.84      0.72 o 
   4   1   0      116.03      121.72      2.66 o 
   0   2   0     2059.73     2089.04     31.60 o 
   1   2   0     2352.33     2362.53     21.49 o 
   2   2   0     1764.74     1761.23     27.89 o 
   3   2   0        2.08        0.68      0.71 o 
   4   2   0        5.05        4.14      0.89 o 
   1   3   0     3814.50     3814.98     42.78 o 
   2   3   0     3036.86     3273.87     39.56 o 
   3   3   0       70.60       63.70      1.45 o 
   4   3   0      288.75      302.52      3.27 o 
   0   4   0     6863.86     6677.47     86.91 o 
   1   4   0       90.87       90.48      1.65 o 
   2   4   0      538.82      609.03      7.35 o 
   3   4   0      207.04      210.43      4.06 o 
   4   4   0       19.24       18.80      1.33 o 
   1   5   0       66.32       71.50      1.24 o 
   2   5   0     1514.94     1646.61     23.14 o 
   3   5   0      258.06      249.40      5.38 o 
   4   5   0       50.79       47.38      2.50 o 
   0   6   0        5.13        6.37      0.41 o 
   1   6   0      272.37      310.73      3.09 o 
   2   6   0     1773.02     1881.09     17.30 o 
   3   6   0      513.68      539.82      8.54 o 
   4   6   0        1.82        1.97      0.90 o 
   1   7   0     1393.91     1439.51     11.65 o 
   2   7   0      116.98      109.77      2.00 o 
   3   7   0       19.51       18.08      1.39 o 
   4   7   0        0.61        2.00      0.93 o 
   0   8   0     3873.53     4324.74     32.17 o 
   1   8   0     1801.54     1953.62     13.58 o 
   2   8   0      198.01      201.75      3.83 o 
   3   8   0       27.18       27.09      1.43 o 
   4   8   0        1.76        1.78      0.89 o 
   1   9   0      362.86      359.94      3.52 o 
   2   9   0       63.71       61.94      1.82 o 
   3   9   0      463.15      503.01     13.21 o 
   4   9   0       52.81       57.70      1.89 o 
   0  10   0      668.40      617.62     12.39 o 
   1  10   0       94.87       89.48      1.81 o 
   2  10   0      293.01      289.45      3.96 o 
   3  10   0       55.85       61.63      2.26 o 
   4  10   0        6.41        8.61      1.06 o 
   1  11   0      919.03      911.45      9.19 o 
   2  11   0      141.16      135.07      2.33 o 
   3  11   0        0.45        0.38      0.80 o 
   4  11   0       16.63       13.79      0.96 o 
   0  12   0     1635.12     1635.73     18.95 o 
   1  12   0       79.87      106.90      1.98 o 
   2  12   0       46.76       39.59      1.13 o 
   3  12   0        9.40        9.97      1.07 o 
   4  12   0       10.87        9.09      0.79 o 
   1  13   0      413.37      399.79      4.11 o 
   2  13   0       32.01       30.53      1.09 o 
   3  13   0       20.40       24.51      1.26 o 
   4  13   0        9.13        9.22      0.78 o 
   0  14   0        2.72        1.25      0.58 o 
   1  14   0       22.82       33.89      2.27 o 
   2  14   0       76.56       77.75      2.06 o 
   3  14   0        0.08       -0.04      0.86 o 
   1  15   0      811.42      805.34      4.63 o 
   2  15   0        2.58        2.50      0.97 o 
   3  15   0        0.54        0.31      0.78 o 
   0  16   0      821.44      734.85      7.53 o 
   1  16   0       13.47       15.29      0.81 o 
   2  16   0        0.52        1.08      0.92 o 
   3  16   0       32.70       32.99      1.28 o 
   1  17   0        0.14       -0.08      0.88 o 
   2  17   0      170.13      175.52      2.92 o 
   3  17   0      129.22      130.24      2.06 o 
   0  18   0       39.52       32.41      2.27 o 
   1  18   0       51.70       44.80      1.77 o 
   2  18   0      118.00      137.04      2.57 o 
   3  18   0       46.17       45.04      1.17 o 
   1  19   0       54.13       54.14      1.91 o 
   2  19   0       26.44       26.01      1.40 o 
   3  19   0        6.31        6.38      0.65 o 
   0  20   0     1387.46     1289.57      9.47 o 
   1  20   0       82.81       87.79      2.34 o 
   2  20   0       33.51       35.18      1.43 o 
   3  20   0       12.62       10.60      1.48 o 
   1  21   0       59.85       63.59      1.96 o 
   2  21   0       23.43       30.44      1.24 o 
   0  22   0      343.60      328.72      5.63 o 
   1  22   0       13.42       13.72      1.29 o 
   2  22   0      284.90      283.85      5.16 o 
   1  23   0        1.41        1.57      1.00 o 
   2  23   0       12.20       10.80      0.95 o 
   0  24   0       82.18       81.93      3.65 o 
   1  24   0       35.89       36.34      4.56 o 
  -4   1   1       90.27       94.78      2.25 o 
  -3   1   1      359.66      364.51      7.15 o 
  -2   1   1      303.84      288.14      6.42 o 
  -1   1   1    11953.52    11859.25     68.03 o 
   0   1   1     1024.87      963.43     12.12 o 
   1   1   1      237.00      219.87      2.84 o 
   2   1   1      180.67      155.85      2.66 o 
   3   1   1       53.46       53.60      2.50 o 
   4   1   1       14.33       13.01      1.08 o 
  -4   2   1       10.79       12.80      1.21 o 
  -3   2   1       65.61       60.76      1.44 o 
  -2   2   1     1089.23     1054.15     12.90 o 
  -1   2   1      234.28      257.96      4.42 o 
   0   2   1        6.72        7.71      0.20 o 
   1   2   1    26724.97    22892.48    240.22 o 
   2   2   1       70.75       66.18      1.77 o 
   3   2   1      266.48      254.38      2.50 o 
   4   2   1       27.07       29.33      1.25 o 
  -4   3   1        3.02        2.13      1.10 o 
  -3   3   1        1.37        1.61      0.80 o 
  -2   3   1      114.82      106.62      2.02 o 
  -1   3   1      196.89      182.02      4.56 o 
   0   3   1      358.59      337.06      1.89 o 
   1   3   1    16909.65    16683.15    149.39 o 
   2   3   1        4.66        4.44      0.48 o 
   3   3   1      437.15      441.58      4.62 o 
   4   3   1        9.58        9.39      1.00 o 
  -4   4   1       19.29       18.34      1.29 o 
  -3   4   1        5.81       10.91      1.01 o 
  -2   4   1       14.80       14.07      0.73 o 
  -1   4   1     4009.14     3897.94     31.13 o 
   0   4   1     1815.67     1851.12     10.22 o 
   1   4   1     3315.06     3480.13     45.56 o 
   2   4   1      258.82      261.54      4.18 o 
   3   4   1      414.38      435.45      7.60 o 
   4   4   1       70.77       72.87      2.02 o 
  -4   5   1       21.37       21.58      1.39 o 
  -3   5   1      361.31      359.21      5.89 o 
  -2   5   1       32.48       21.77      0.88 o 
  -1   5   1      795.19      826.82      8.40 o 
   0   5   1      540.70      531.99      3.29 o 
   1   5   1       62.01       68.54      0.97 o 
   2   5   1     4430.31     4541.85     43.83 o 
   3   5   1      826.29      853.42     16.53 o 
   4   5   1       33.01       36.18      1.68 o 
  -4   6   1       15.69       13.22      1.20 o 
  -3   6   1      175.36      177.58      3.29 o 
  -2   6   1      129.72      154.16      3.07 o 
  -1   6   1       16.65       14.46      0.77 o 
   0   6   1     1508.64     1608.66     14.18 o 
   1   6   1      290.81      297.50      5.21 o 
   2   6   1        2.90        2.54      0.57 o 
   3   6   1      423.10      434.12      9.99 o 
   4   6   1        0.75        1.79      0.99 o 
  -4   7   1        9.68       10.38      1.07 o 
  -3   7   1      109.37      105.54      3.00 o 
  -2   7   1      136.50      121.87      1.77 o 
  -1   7   1        4.32        5.10      0.42 o 
   0   7   1      729.07      682.84      5.78 o 
   1   7   1       29.11       40.69      0.83 o 
   2   7   1       50.53       44.22      1.21 o 
   3   7   1      618.16      670.81     10.23 o 
   4   7   1      171.19      181.61      4.16 o 
  -4   8   1       48.24       53.25      2.29 o 
  -3   8   1       83.80       83.43      2.06 o 
  -2   8   1      160.43      164.52      2.06 o 
  -1   8   1     2176.00     2370.08     17.36 o 
   0   8   1      382.30      396.10      5.03 o 
   1   8   1     1160.82     1197.02      6.30 o 
   2   8   1      128.30      135.77      2.22 o 
   3   8   1       65.06       65.41      2.01 o 
   4   8   1      370.15      380.92      7.13 o 
  -4   9   1       78.24       84.26      3.28 o 
  -3   9   1        5.34        4.64      0.96 o 
  -2   9   1       48.57       46.74      1.66 o 
  -1   9   1      709.13      846.55     12.46 o 
   0   9   1       12.33        9.72      0.39 o 
   1   9   1      225.26      267.62      4.10 o 
   2   9   1       81.07       96.82      2.32 o 
   3   9   1       30.85       32.80      1.53 o 
   4   9   1       43.91       39.54      1.63 o 
  -4  10   1       46.28       51.47      1.73 o 
  -3  10   1       28.52       29.81      1.39 o 
  -2  10   1       54.56       41.95      1.42 o 
  -1  10   1      385.30      402.88      4.32 o 
   0  10   1      403.07      472.39      4.96 o 
   1  10   1     1290.39     1337.28     19.87 o 
   2  10   1      206.74      209.86      2.80 o 
   3  10   1       56.42       57.50      2.78 o 
   4  10   1       24.07       23.93      1.46 o 
  -4  11   1      128.37      135.93      2.85 o 
  -3  11   1      150.87      166.55      2.95 o 
  -2  11   1      447.04      408.63      4.13 o 
  -1  11   1        0.40        2.88      0.54 o 
   0  11   1     2411.77     2562.21     19.76 o 
   1  11   1      336.23      374.89      6.70 o 
   2  11   1       85.32       76.70      1.45 o 
   3  11   1       23.39       26.65      1.33 o 
   4  11   1       30.71       26.86      1.28 o 
  -4  12   1       11.18        8.24      0.78 o 
  -3  12   1        5.22        6.32      0.96 o 
  -2  12   1        9.67       10.57      0.73 o 
  -1  12   1       39.26       32.98      1.43 o 
   0  12   1       87.13       89.35      1.00 o 
   1  12   1      211.46      202.79      3.55 o 
   2  12   1       14.92       11.78      0.68 o 
   3  12   1        9.83       10.35      1.03 o 
   4  12   1      129.33      119.86      2.98 o 
  -4  13   1       37.17       33.65      1.19 o 
  -3  13   1       44.91       48.62      1.52 o 
  -2  13   1      277.97      267.10      3.57 o 
  -1  13   1      227.83      220.62      3.12 o 
   0  13   1      648.11      611.58      3.38 o 
   1  13   1      114.44      115.68      1.65 o 
   2  13   1      780.09      811.64     14.30 o 
   3  13   1        2.42        2.24      0.82 o 
   4  13   1        0.15        0.85      0.65 o 
  -4  14   1        4.96        4.00      1.30 o 
  -3  14   1      186.46      185.08      3.90 o 
  -2  14   1      128.75      135.86      3.39 o 
  -1  14   1      557.37      510.81      4.76 o 
   0  14   1       71.75       62.87      1.38 o 
   1  14   1      543.72      487.07     10.63 o 
   2  14   1      228.99      239.10      5.24 o 
   3  14   1       25.68       24.33      1.23 o 
  -3  15   1       92.08       92.80      2.69 o 
  -2  15   1       57.52       52.65      1.82 o 
  -1  15   1      121.21      119.13      1.64 o 
   0  15   1       44.55       50.65      1.37 o 
   1  15   1       94.66       92.88      1.44 o 
   2  15   1      103.98       99.75      2.03 o 
   3  15   1       39.21       36.72      1.35 o 
  -3  16   1      181.00      187.48      3.49 o 
  -2  16   1       57.06       68.60      1.99 o 
  -1  16   1      370.53      354.92      4.71 o 
   0  16   1       43.47       37.04      1.16 o 
   1  16   1        1.02        1.03      0.64 o 
   2  16   1       65.51       67.55      1.73 o 
   3  16   1       50.11       53.23      1.59 o 
  -3  17   1       26.77       28.06      1.13 o 
  -2  17   1       18.30       21.47      1.32 o 
  -1  17   1        9.51        9.69      1.16 o 
   0  17   1      103.10       84.54      2.45 o 
   1  17   1      681.95      702.48     13.75 o 
   2  17   1      457.03      524.87     19.14 o 
   3  17   1       21.40       21.31      0.98 o 
  -3  18   1        0.95        1.85      0.67 o 
  -2  18   1       50.84       52.59      1.64 o 
  -1  18   1        0.52        0.91      0.92 o 
   0  18   1       49.45       46.80      1.96 o 
   1  18   1      849.87      884.91     16.89 o 
   2  18   1        0.88        1.99      0.82 o 
   3  18   1       11.71       12.56      0.78 o 
  -3  19   1       42.53       36.59      1.63 o 
  -2  19   1      189.43      201.88      2.82 o 
  -1  19   1      253.10      251.10      6.17 o 
   0  19   1      168.80      178.89      6.14 o 
   1  19   1       26.52       25.09      1.47 o 
   2  19   1       51.52       61.65      1.84 o 
   3  19   1       19.87       23.85      0.98 o 
  -3  20   1       40.84       37.72      1.58 o 
  -2  20   1       13.33       11.84      1.03 o 
  -1  20   1      337.66      365.14      8.28 o 
   0  20   1        6.26        6.03      1.24 o 
   1  20   1      226.25      240.18      4.46 o 
   2  20   1        5.05        5.52      0.91 o 
  -2  21   1       14.93       14.86      1.03 o 
  -1  21   1      349.26      348.96     10.80 o 
   0  21   1        4.93        4.48      1.15 o 
   1  21   1        5.32        6.38      0.97 o 
   2  21   1       10.09       12.25      0.92 o 
  -2  22   1        1.39        0.72      0.64 o 
  -1  22   1      517.08      562.87      7.39 o 
   0  22   1       11.50       11.58      1.28 o 
   1  22   1       18.12       13.97      1.01 o 
   2  22   1       45.33       50.36      2.15 o 
  -2  23   1      229.63      217.34      2.88 o 
  -1  23   1       38.28       37.05      2.11 o 
   0  23   1       76.64       75.12      3.61 o 
   1  23   1      183.28      166.54      3.98 o 
   2  23   1        8.75        8.32      0.78 o 
  -1  24   1       35.58       36.01      1.91 o 
   0  24   1        2.33        1.59      1.19 o 
   1  24   1       87.73       78.95      1.97 o 
   0  25   1      115.96      102.08      3.48 o 
  -4   0   2       16.02       14.10      1.67 o 
  -3   0   2        0.87        0.81      1.06 o 
  -2   0   2       73.47       50.26      1.38 o 
  -1   0   2     2502.53     2387.92     35.64 o 
   0   0   2        4.53        7.42      0.32 o 
   1   0   2        1.44        2.44      0.39 o 
   2   0   2      745.94      736.68     17.27 o 
   3   0   2       19.07       19.72      1.73 o 
   4   0   2      504.05      560.89      7.81 o 
  -4   1   2       23.27       21.80      1.32 o 
  -3   1   2      178.50      177.90      2.51 o 
  -2   1   2       23.20       17.41      0.70 o 
  -1   1   2     1024.36      935.25     10.14 o 
   0   1   2     3333.61     3130.61     24.83 o 
   1   1   2      344.18      306.71      4.95 o 
   2   1   2     1642.89     1751.92     25.74 o 
   3   1   2        2.38        3.05      0.82 o 
   4   1   2        0.11       -0.99      0.99 o 
  -4   2   2       45.56       48.39      1.89 o 
  -3   2   2       17.59       17.56      1.10 o 
  -2   2   2       64.02       49.97      1.16 o 
  -1   2   2       17.01       20.72      0.49 o 
   0   2   2      221.25      209.68      3.06 o 
   1   2   2      507.80      528.06      6.05 o 
   2   2   2      754.22      737.19     13.57 o 
   3   2   2       96.66       89.12      2.88 o 
   4   2   2        4.13        5.24      1.00 o 
  -4   3   2        1.36        1.80      0.97 o 
  -3   3   2      155.32      153.97      3.83 o 
  -2   3   2      440.05      429.48     10.19 o 
  -1   3   2      222.13      202.06      4.36 o 
   0   3   2     5475.27     5443.92     29.05 o 
   1   3   2      101.43       77.19      0.85 o 
   2   3   2        3.50        4.71      0.49 o 
   3   3   2      458.20      467.86      4.36 o 
   4   3   2       75.48       75.39      1.77 o 
  -4   4   2        5.29        5.68      1.21 o 
  -3   4   2       11.59       11.85      1.02 o 
  -2   4   2      784.26      801.36     10.61 o 
  -1   4   2      125.21      134.57      1.19 o 
   0   4   2     2264.64     2220.46     15.02 o 
   1   4   2       25.44       25.61      0.72 o 
   2   4   2      724.00      693.78     13.10 o 
   3   4   2       25.12       22.77      1.43 o 
   4   4   2        9.60        9.93      0.98 o 
  -4   5   2        0.65        0.15      0.97 o 
  -3   5   2       52.60       47.03      1.43 o 
  -2   5   2        6.47        6.46      0.62 o 
  -1   5   2       64.34       66.37      1.21 o 
   0   5   2        4.96        9.38      0.36 o 
   1   5   2       27.05       19.95      0.62 o 
   2   5   2     1727.42     1809.68     20.91 o 
   3   5   2       53.82       50.52      2.05 o 
   4   5   2       86.10       75.41      1.77 o 
  -4   6   2       20.75       23.52      1.71 o 
  -3   6   2        2.55        3.45      0.96 o 
  -2   6   2      224.70      194.71      3.45 o 
  -1   6   2       11.66       12.85      0.48 o 
   0   6   2     2016.66     2007.68      9.89 o 
   1   6   2       75.79       75.57      2.29 o 
   2   6   2     4159.26     4384.10     54.22 o 
   3   6   2        6.87        6.77      1.16 o 
   4   6   2        2.58        3.86      0.86 o 
  -4   7   2        0.16        0.73      1.00 o 
  -3   7   2      146.35      150.08      2.53 o 
  -2   7   2      274.71      306.00      5.54 o 
  -1   7   2       27.90       36.78      0.73 o 
   0   7   2      117.73      114.09      0.86 o 
   1   7   2      188.71      166.69      2.34 o 
   2   7   2       59.44       55.80      1.36 o 
   3   7   2     1104.58     1179.61     21.04 o 
   4   7   2      132.29      131.64      2.78 o 
  -4   8   2        8.78        8.10      1.24 o 
  -3   8   2        3.01        3.54      1.02 o 
  -2   8   2      122.61      138.52      1.98 o 
  -1   8   2      131.20      159.04      2.87 o 
   0   8   2       52.93       44.67      0.71 o 
   1   8   2        4.93        7.34      0.59 o 
   2   8   2      216.24      215.44      2.84 o 
   3   8   2      108.48      110.76      2.49 o 
   4   8   2      193.56      169.98      4.45 o 
  -4   9   2       55.56       59.88      1.91 o 
  -3   9   2      344.75      361.65      5.84 o 
  -2   9   2      405.52      419.67      6.95 o 
  -1   9   2      391.08      344.20      3.37 o 
   0   9   2      251.56      251.89      1.88 o 
   1   9   2     2029.60     2162.04     19.99 o 
   2   9   2      420.59      410.52      3.66 o 
   3   9   2      267.23      289.84      5.77 o 
   4   9   2      130.47      132.22      5.14 o 
  -4  10   2       16.82       15.50      1.21 o 
  -3  10   2        1.97        2.29      0.87 o 
  -2  10   2       90.76       78.62      1.79 o 
  -1  10   2     1152.48     1269.80     15.48 o 
   0  10   2      322.58      332.72      2.08 o 
   1  10   2      109.76      125.62      1.54 o 
   2  10   2      580.53      560.57      4.70 o 
   3  10   2       47.89       45.33      1.54 o 
   4  10   2       28.41       23.42      1.43 o 
  -4  11   2        6.21        5.09      0.78 o 
  -3  11   2       30.60       33.23      1.48 o 
  -2  11   2        2.26        2.44      0.73 o 
  -1  11   2      256.19      253.01      3.06 o 
   0  11   2      461.18      503.16      4.88 o 
   1  11   2       12.03        7.57      0.59 o 
   2  11   2       17.23       14.30      0.69 o 
   3  11   2        7.14        7.95      0.90 o 
   4  11   2        4.76        5.25      0.79 o 
  -4  12   2       16.28       15.16      0.90 o 
  -3  12   2      260.59      288.88      4.08 o 
  -2  12   2     1013.17     1008.26     11.43 o 
  -1  12   2      197.71      191.87      4.58 o 
   0  12   2     1654.52     1704.05     12.29 o 
   1  12   2       10.80       13.87      0.76 o 
   2  12   2      117.88      108.44      1.44 o 
   3  12   2      205.74      211.48      4.58 o 
   4  12   2        1.84        0.65      0.66 o 
  -4  13   2        0.40        0.14      0.72 o 
  -3  13   2       45.26       48.22      1.53 o 
  -2  13   2      605.61      625.94      8.40 o 
  -1  13   2       32.08       22.65      1.24 o 
   0  13   2       22.88       17.44      0.81 o 
   1  13   2      649.10      675.59      9.04 o 
   2  13   2      400.71      424.60      5.49 o 
   3  13   2      181.23      190.89      3.25 o 
  -3  14   2      251.57      251.83      3.29 o 
  -2  14   2       16.07       18.63      1.21 o 
  -1  14   2      146.68      130.99      2.87 o 
   0  14   2      191.98      185.68      2.39 o 
   1  14   2      139.69      139.62      2.25 o 
   2  14   2      198.69      203.19      3.31 o 
   3  14   2      150.63      154.82      4.58 o 
  -3  15   2      168.90      186.57      3.99 o 
  -2  15   2       82.31       87.32      2.05 o 
  -1  15   2      560.52      547.39      8.90 o 
   0  15   2       13.06       10.04      1.48 o 
   1  15   2      331.98      311.18      3.61 o 
   2  15   2      605.65      668.18     12.28 o 
   3  15   2      284.61      298.39      4.45 o 
  -3  16   2        1.14        1.41      0.61 o 
  -2  16   2      223.62      242.49      3.20 o 
  -1  16   2       13.09       13.86      0.95 o 
   0  16   2      853.35      797.85     12.02 o 
   1  16   2        0.01        0.52      0.98 o 
   2  16   2      380.20      413.63      7.86 o 
   3  16   2       74.39       68.92      1.71 o 
  -3  17   2        1.77        2.59      0.65 o 
  -2  17   2        0.40        0.23      0.86 o 
  -1  17   2       84.20       71.42      2.28 o 
   0  17   2      253.09      250.54      4.13 o 
   1  17   2      157.94      177.92      3.01 o 
   2  17   2       10.26       11.00      1.02 o 
   3  17   2       20.85       20.83      0.92 o 
  -3  18   2       29.34       30.16      1.25 o 
  -2  18   2      118.51      128.79      3.72 o 
  -1  18   2        0.17        0.56      1.04 o 
   0  18   2     1436.40     1397.75     23.32 o 
   1  18   2       42.86       44.58      1.75 o 
   2  18   2      107.31      118.13      3.56 o 
   3  18   2       24.20       24.96      0.96 o 
  -3  19   2      140.56      124.72      6.43 o 
  -2  19   2        4.94        4.78      0.85 o 
  -1  19   2       57.70       59.27      2.68 o 
   0  19   2      260.09      293.02      5.28 o 
   1  19   2       14.44       13.77      1.24 o 
   2  19   2       48.84       45.09      1.33 o 
   3  19   2       57.09       54.85      1.23 o 
  -2  20   2       92.05       88.40      2.37 o 
  -1  20   2       78.63       77.78      2.90 o 
   0  20   2      209.49      221.86     10.75 o 
   1  20   2        0.01        0.63      0.88 o 
   2  20   2       11.23       11.10      0.88 o 
  -2  21   2      296.58      307.82      7.39 o 
  -1  21   2      211.85      226.66      7.25 o 
   0  21   2       21.67       18.80      1.92 o 
   1  21   2      224.32      245.26      4.44 o 
   2  21   2        2.50        2.01      0.71 o 
  -2  22   2        1.35        1.64      0.75 o 
  -1  22   2       41.38       39.85      2.04 o 
   0  22   2       16.49       16.59      1.63 o 
   1  22   2        3.73        3.93      0.79 o 
   2  22   2      131.75      145.41      3.63 o 
  -2  23   2        8.99        7.27      1.14 o 
  -1  23   2       33.59       34.72      1.82 o 
   0  23   2       69.47       57.75      2.09 o 
   1  23   2       52.02       47.44      1.53 o 
   2  23   2       36.15       35.21      2.09 o 
  -1  24   2        3.97        3.88      1.07 o 
   0  24   2      183.91      182.07     11.32 o 
   1  24   2       18.89       16.42      1.29 o 
   0  25   2        2.00        1.48      1.04 o 
  -4   1   3       58.94       62.19      2.29 o 
  -3   1   3      189.16      182.65      2.94 o 
  -2   1   3      604.61      558.79      7.33 o 
  -1   1   3        2.98        3.13      0.32 o 
   0   1   3      714.07      669.86      7.21 o 
   1   1   3        0.10        0.84      0.20 o 
   2   1   3      338.91      333.61      3.66 o 
   3   1   3       40.37       36.65      2.19 o 
   4   1   3       30.57       35.92      1.76 o 
  -4   2   3       89.07       98.88      2.45 o 
  -3   2   3      141.33      125.10      3.15 o 
  -2   2   3      214.75      224.49      3.06 o 
  -1   2   3     1495.57     1383.39     13.85 o 
   0   2   3       36.01       28.61      0.70 o 
   1   2   3      472.52      413.33      4.49 o 
   2   2   3        0.31        0.29      0.47 o 
   3   2   3       36.55       35.94      2.21 o 
   4   2   3        4.67        6.11      1.09 o 
  -4   3   3       43.86       45.34      1.91 o 
  -3   3   3        3.97        3.76      0.80 o 
  -2   3   3      162.11      165.85      3.06 o 
  -1   3   3      267.86      279.32      5.19 o 
   0   3   3     1424.98     1309.40     10.56 o 
   1   3   3       77.41       85.76      1.35 o 
   2   3   3       83.42       81.92      2.55 o 
   3   3   3       25.68       28.59      1.72 o 
   4   3   3        3.63        3.34      0.96 o 
  -4   4   3       25.59       27.86      1.57 o 
  -3   4   3      114.04      106.77      2.43 o 
  -2   4   3        5.70        7.96      0.64 o 
  -1   4   3     1850.94     1849.05     22.31 o 
   0   4   3       67.72       54.15      0.72 o 
   1   4   3       77.87       58.46      0.83 o 
   2   4   3      477.40      450.17      5.23 o 
   3   4   3      699.62      773.92      9.97 o 
   4   4   3      129.98      126.23      2.89 o 
  -4   5   3      146.64      161.33      3.24 o 
  -3   5   3        0.78        1.51      1.00 o 
  -2   5   3      802.42      809.39      9.30 o 
  -1   5   3       20.02       19.39      0.70 o 
   0   5   3       13.80       23.80      0.58 o 
   1   5   3      734.09      792.24      8.38 o 
   2   5   3      186.03      146.42      1.80 o 
   3   5   3       47.80       44.12      1.68 o 
   4   5   3      114.56      119.47      5.14 o 
  -4   6   3        2.90        2.48      1.08 o 
  -3   6   3      123.90      126.14      3.00 o 
  -2   6   3       98.01       90.67      2.83 o 
  -1   6   3      960.28     1015.74     17.11 o 
   0   6   3      357.69      365.94      4.30 o 
   1   6   3     1263.09     1353.92     12.41 o 
   2   6   3      204.87      211.32      3.28 o 
   3   6   3       44.25       42.97      1.62 o 
   4   6   3        3.79        2.69      0.78 o 
  -4   7   3      238.19      261.74      4.54 o 
  -3   7   3       34.96       33.88      1.66 o 
  -2   7   3      730.92      710.19     13.28 o 
  -1   7   3      420.99      460.02      8.84 o 
   0   7   3     2281.96     2281.23     22.02 o 
   1   7   3       24.06       23.28      0.66 o 
   2   7   3      163.16      141.51      1.66 o 
   3   7   3        4.74        5.77      1.01 o 
   4   7   3       83.41       85.76      1.98 o 
  -4   8   3      170.24      185.42      3.09 o 
  -3   8   3       56.47       53.14      1.66 o 
  -2   8   3      165.53      171.84      3.25 o 
  -1   8   3      386.35      384.70      4.69 o 
   0   8   3     2469.11     2727.05     29.97 o 
   1   8   3      448.16      434.51      5.29 o 
   2   8   3       12.57       10.61      0.77 o 
   3   8   3      946.08     1056.61     22.22 o 
   4   8   3        7.01        9.14      0.83 o 
  -4   9   3        4.90        5.64      0.89 o 
  -3   9   3        5.08        5.25      0.97 o 
  -2   9   3       10.35       10.75      0.95 o 
  -1   9   3      538.85      587.79      7.03 o 
   0   9   3      297.80      335.26      4.05 o 
   1   9   3       63.77       68.50      1.40 o 
   2   9   3        8.75        7.69      0.80 o 
   3   9   3      237.90      252.78      3.99 o 
   4   9   3      322.92      288.17      6.77 o 
  -4  10   3       92.60       95.56      3.16 o 
  -3  10   3      139.88      142.37      2.56 o 
  -2  10   3      187.76      174.55      2.62 o 
  -1  10   3     1038.81     1017.03      8.99 o 
   0  10   3       25.12       24.04      0.65 o 
   1  10   3      579.54      601.94      5.20 o 
   2  10   3        5.08        6.28      0.62 o 
   3  10   3       30.02       29.69      1.58 o 
   4  10   3        0.62        2.85      0.65 o 
  -4  11   3       18.27       17.48      1.02 o 
  -3  11   3       49.03       54.65      1.65 o 
  -2  11   3       18.78       13.39      0.82 o 
  -1  11   3     1099.37     1262.50     16.01 o 
   0  11   3       36.63       21.74      0.75 o 
   1  11   3       31.20       29.33      0.96 o 
   2  11   3      421.12      413.82      4.79 o 
   3  11   3      589.14      595.81     12.00 o 
   4  11   3      432.15      374.27     16.17 o 
  -4  12   3       82.75       70.04      1.40 o 
  -3  12   3        1.20        1.34      0.80 o 
  -2  12   3      271.95      263.08      3.77 o 
  -1  12   3       47.11       50.94      1.38 o 
   0  12   3      387.84      434.35      6.14 o 
   1  12   3       19.02       19.23      0.94 o 
   2  12   3        0.02        0.27      0.85 o 
   3  12   3      214.69      216.46      4.76 o 
   4  12   3       17.65       14.86      1.56 o 
  -4  13   3       22.56       16.09      1.05 o 
  -3  13   3      264.51      274.03      5.08 o 
  -2  13   3       77.56       70.57      1.81 o 
  -1  13   3       15.58       18.44      1.11 o 
   0  13   3       24.60       21.16      1.19 o 
   1  13   3       24.63       20.70      0.98 o 
   2  13   3      263.35      285.33      3.70 o 
   3  13   3      142.68      150.59      3.42 o 
  -3  14   3       11.87        9.52      0.90 o 
  -2  14   3      214.97      229.12      3.77 o 
  -1  14   3     1216.20     1207.58     16.15 o 
   0  14   3       17.84       20.16      1.30 o 
   1  14   3     1775.47     1753.74     12.62 o 
   2  14   3       80.60      100.04      2.56 o 
   3  14   3      127.67      135.08      2.53 o 
  -3  15   3        3.87        3.38      0.75 o 
  -2  15   3      105.94      104.52      2.12 o 
  -1  15   3       15.10       13.64      0.92 o 
   0  15   3       24.25       23.63      1.39 o 
   1  15   3      383.19      367.87      4.12 o 
   2  15   3        2.64        3.45      0.90 o 
   3  15   3        4.74        4.43      0.74 o 
  -3  16   3       51.81       50.06      1.63 o 
  -2  16   3      108.62      103.74      2.13 o 
  -1  16   3        1.14        1.88      1.01 o 
   0  16   3       47.50       48.18      1.71 o 
   1  16   3     1183.06     1255.97     23.34 o 
   2  16   3      124.24      137.66      3.13 o 
   3  16   3        8.45       10.60      0.82 o 
  -3  17   3      117.33      111.88      2.18 o 
  -2  17   3      551.00      556.33     13.19 o 
  -1  17   3      179.78      188.68      3.87 o 
   0  17   3      518.42      541.90      9.15 o 
   1  17   3       38.78       40.44      1.69 o 
   2  17   3      216.27      236.01      3.42 o 
   3  17   3       15.17       14.39      0.76 o 
  -3  18   3       10.94        8.77      0.78 o 
  -2  18   3      116.87      115.10      2.33 o 
  -1  18   3       13.08       16.45      1.63 o 
   0  18   3        1.90        2.44      1.24 o 
   1  18   3       25.82       25.20      1.54 o 
   2  18   3        3.44        4.19      0.83 o 
   3  18   3        0.53        0.54      0.48 o 
  -3  19   3        2.33        2.33      0.69 o 
  -2  19   3        6.19        5.75      0.93 o 
  -1  19   3      402.48      449.74      9.11 o 
   0  19   3      177.64      182.08      4.40 o 
   1  19   3        0.24        1.49      0.91 o 
   2  19   3      127.36      145.05      4.36 o 
  -2  20   3        8.56        8.43      0.88 o 
  -1  20   3       56.21       52.72      2.21 o 
   0  20   3        7.12        3.90      1.19 o 
   1  20   3      386.52      433.05      6.58 o 
   2  20   3        0.47        0.39      0.61 o 
  -2  21   3        0.10        0.24      0.68 o 
  -1  21   3        0.38       -0.90      1.17 o 
   0  21   3        2.27        2.16      1.29 o 
   1  21   3        0.43        0.68      0.87 o 
   2  21   3        2.82        3.01      0.68 o 
  -2  22   3      183.81      163.82      3.77 o 
  -1  22   3      125.05      129.46      3.12 o 
   0  22   3        8.36        8.23      1.37 o 
   1  22   3      100.53      100.45      3.01 o 
   2  22   3       20.04       19.31      1.05 o 
  -2  23   3       18.65       15.76      1.29 o 
  -1  23   3       64.62       66.50      3.37 o 
   0  23   3       41.65       42.15      2.20 o 
   1  23   3        2.50        2.03      0.79 o 
  -1  24   3       29.41       25.49      1.85 o 
   0  24   3       27.70       24.12      1.72 o 
   1  24   3       29.36       23.45      1.56 o 
   0  25   3      132.12      117.70      5.48 o 
  -4   0   4       28.21       31.45      2.63 o 
  -3   0   4      602.85      628.47      8.83 o 
  -2   0   4      802.46      763.47     13.85 o 
  -1   0   4     3270.68     3410.16     47.21 o 
   0   0   4     6548.77     7003.45     83.80 o 
   1   0   4     1057.82      969.58     21.79 o 
   2   0   4       43.13       36.15      1.58 o 
   3   0   4       70.98       76.49      3.92 o 
   4   0   4       63.40       68.06      2.94 o 
  -4   1   4      148.25      181.39      3.48 o 
  -3   1   4       62.95       64.18      1.73 o 
  -2   1   4      136.04      131.21      2.54 o 
  -1   1   4      490.94      500.08      7.29 o 
   0   1   4      194.76      214.83      2.41 o 
   1   1   4      408.18      390.89      5.82 o 
   2   1   4       15.75       12.96      0.78 o 
   3   1   4      275.71      312.68      5.81 o 
   4   1   4        0.23       -0.12      0.85 o 
  -4   2   4        0.42        0.60      0.92 o 
  -3   2   4        3.15        2.68      0.90 o 
  -2   2   4       45.07       40.93      1.23 o 
  -1   2   4       35.89       33.28      0.64 o 
   0   2   4     1349.02     1287.83     10.89 o 
   1   2   4       62.06       63.54      1.27 o 
   2   2   4      393.00      379.66      5.90 o 
   3   2   4      139.03      149.80      3.56 o 
   4   2   4       22.79       24.33      1.49 o 
  -4   3   4      257.49      281.85      3.87 o 
  -3   3   4      446.76      463.27      6.98 o 
  -2   3   4      545.21      538.75      4.76 o 
  -1   3   4     3018.37     3182.20     46.33 o 
   0   3   4      518.15      520.52      7.87 o 
   1   3   4      316.49      268.34      3.65 o 
   2   3   4       56.10       53.74      1.42 o 
   3   3   4      280.63      324.32      5.32 o 
   4   3   4       20.80       23.26      1.40 o 
  -4   4   4       48.51       56.14      2.25 o 
  -3   4   4      381.74      437.33      6.82 o 
  -2   4   4       54.18       42.85      1.26 o 
  -1   4   4        6.01        8.92      0.42 o 
   0   4   4     1026.94      986.03     11.57 o 
   1   4   4      581.49      582.17      7.15 o 
   2   4   4      140.07      131.73      2.23 o 
   3   4   4        0.70        0.33      1.11 o 
   4   4   4       27.26       26.07      1.44 o 
  -4   5   4       80.58       85.25      2.18 o 
  -3   5   4      434.55      470.05      4.66 o 
  -2   5   4      188.38      180.04      3.20 o 
  -1   5   4      206.77      187.31      3.40 o 
   0   5   4       85.49       80.04      0.94 o 
   1   5   4     1912.96     2018.63     21.25 o 
   2   5   4       59.39       57.38      1.85 o 
   3   5   4        6.44        6.61      1.13 o 
   4   5   4       15.72       14.99      1.14 o 
  -4   6   4      235.71      262.49      4.48 o 
  -3   6   4      104.28      108.95      2.82 o 
  -2   6   4      376.44      318.44      6.59 o 
  -1   6   4        5.80        5.89      0.44 o 
   0   6   4     2138.73     2205.36     28.57 o 
   1   6   4     1160.86     1230.84     11.93 o 
   2   6   4      177.70      154.32      3.70 o 
   3   6   4       51.20       56.22      1.97 o 
   4   6   4       69.99       68.15      2.49 o 
  -4   7   4       11.75        9.91      1.13 o 
  -3   7   4       34.14       32.46      1.39 o 
  -2   7   4        0.37        0.26      0.62 o 
  -1   7   4       36.97       36.45      0.95 o 
   0   7   4       89.00      111.15      1.92 o 
   1   7   4       38.09       57.95      1.00 o 
   2   7   4       14.81       13.61      0.80 o 
   3   7   4        2.26        2.08      0.87 o 
   4   7   4       95.30       93.22      2.35 o 
  -4   8   4       15.22       14.19      1.14 o 
  -3   8   4       86.73       87.32      1.90 o 
  -2   8   4      530.24      505.95      5.08 o 
  -1   8   4      327.44      362.50      4.72 o 
   0   8   4      536.28      567.07      9.93 o 
   1   8   4      259.44      270.29      3.84 o 
   2   8   4       79.81       78.53      1.40 o 
   3   8   4       57.43       57.53      1.64 o 
   4   8   4       19.36       16.84      1.30 o 
  -4   9   4      162.04      164.78      2.52 o 
  -3   9   4      502.23      528.87      5.41 o 
  -2   9   4       18.94       15.62      1.29 o 
  -1   9   4       21.39       13.86      0.74 o 
   0   9   4      739.39      854.97      7.66 o 
   1   9   4      969.04      998.81      6.98 o 
   2   9   4        1.24        1.12      0.52 o 
   3   9   4       75.70       77.87      2.38 o 
   4   9   4      141.29      133.21      2.83 o 
  -4  10   4       75.66       66.94      1.51 o 
  -3  10   4        0.28        0.40      0.87 o 
  -2  10   4        5.82        6.25      0.80 o 
  -1  10   4      752.87      782.94      7.89 o 
   0  10   4      667.76      700.77      3.62 o 
   1  10   4       88.57      103.14      1.53 o 
   2  10   4       75.67       73.40      1.19 o 
   3  10   4      132.26      138.92      2.89 o 
   4  10   4      182.19      160.08      8.97 o 
  -4  11   4        0.60        0.88      0.60 o 
  -3  11   4       31.37       32.59      1.41 o 
  -2  11   4      337.20      344.30      4.56 o 
  -1  11   4      552.71      554.47      5.90 o 
   0  11   4      687.63      675.76      6.90 o 
   1  11   4       24.45       25.52      0.98 o 
   2  11   4       72.70       70.32      1.78 o 
   3  11   4       83.34       94.86      2.37 o 
  -4  12   4        0.68        0.76      0.59 o 
  -3  12   4      196.32      215.06      4.50 o 
  -2  12   4      191.55      185.64      3.32 o 
  -1  12   4       27.10       23.68      1.17 o 
   0  12   4     1135.47     1086.29     15.07 o 
   1  12   4        0.03        0.86      0.57 o 
   2  12   4     1186.78     1322.36     14.63 o 
   3  12   4       18.91       18.13      1.11 o 
  -4  13   4        0.26        0.26      0.96 o 
  -3  13   4       94.80       97.60      2.40 o 
  -2  13   4        2.07        0.97      0.94 o 
  -1  13   4       63.29       53.11      1.59 o 
   0  13   4        0.86        1.95      0.89 o 
   1  13   4       57.52       64.27      1.22 o 
   2  13   4      157.76      172.12      2.55 o 
   3  13   4       13.72       14.32      0.93 o 
  -3  14   4        7.00        6.09      0.88 o 
  -2  14   4       84.98       87.25      2.14 o 
  -1  14   4       12.84       11.37      0.84 o 
   0  14   4       14.04       17.88      1.39 o 
   1  14   4       60.44       58.72      1.14 o 
   2  14   4      369.34      431.09      4.88 o 
   3  14   4        1.00        0.89      0.64 o 
  -3  15   4       13.53       10.94      0.93 o 
  -2  15   4      360.76      417.03      4.25 o 
  -1  15   4      586.69      546.74      8.37 o 
   0  15   4       42.44       40.31      1.31 o 
   1  15   4       22.81       16.93      1.24 o 
   2  15   4       20.12       20.01      1.20 o 
   3  15   4      135.04      143.40      3.76 o 
  -3  16   4       92.12       87.40      3.11 o 
  -2  16   4       31.42       34.64      1.56 o 
  -1  16   4       38.58       32.36      1.65 o 
   0  16   4        2.15        1.96      1.18 o 
   1  16   4       71.15       78.43      2.23 o 
   2  16   4      140.42      149.21      2.31 o 
   3  16   4        2.40        2.31      0.56 o 
  -3  17   4        6.76        8.28      0.79 o 
  -2  17   4       64.92       62.01      1.78 o 
  -1  17   4      102.04      105.22      3.76 o 
   0  17   4      334.23      370.00      6.88 o 
   1  17   4      106.41      119.47      2.65 o 
   2  17   4       33.90       38.61      1.41 o 
   3  17   4        0.26        0.21      0.49 o 
  -3  18   4       35.89       31.50      0.99 o 
  -2  18   4       63.62       64.22      1.78 o 
  -1  18   4      146.86      151.02      3.40 o 
   0  18   4       52.84       50.40      2.28 o 
   1  18   4        1.54        1.11      0.92 o 
   2  18   4      170.70      199.06      3.64 o 
   3  18   4       10.19        6.85      1.04 o 
  -3  19   4      110.75      105.75      3.92 o 
  -2  19   4        3.24        3.88      0.86 o 
  -1  19   4       94.19       84.79      2.94 o 
   0  19   4      124.26      140.47      6.64 o 
   1  19   4      130.47      138.73      3.22 o 
   2  19   4       19.31       18.98      0.96 o 
  -2  20   4        0.75        1.16      0.68 o 
  -1  20   4      437.03      467.83     12.13 o 
   0  20   4       12.94       15.34      1.59 o 
   1  20   4        1.69        1.14      0.94 o 
   2  20   4       24.72       24.54      1.09 o 
  -2  21   4        0.34        0.47      0.60 o 
  -1  21   4       60.57       65.56      2.71 o 
   0  21   4       72.16       69.07      2.20 o 
   1  21   4       82.12       95.87      2.21 o 
   2  21   4        5.48        4.94      0.74 o 
  -2  22   4       20.60       20.21      1.39 o 
  -1  22   4        3.92        4.08      1.14 o 
   0  22   4      282.19      280.12      9.72 o 
   1  22   4       13.17       11.64      0.99 o 
   2  22   4       51.20       50.06      1.50 o 
  -1  23   4       56.24       59.93      2.70 o 
   0  23   4        1.32        0.93      0.91 o 
   1  23   4       42.66       38.95      2.05 o 
  -1  24   4        6.67        5.77      0.84 o 
   0  24   4       37.68       34.89      2.52 o 
   1  24   4       17.58       18.95      1.35 o 
  -4   1   5       57.00       65.13      2.22 o 
  -3   1   5      450.45      454.47      5.17 o 
  -2   1   5     1590.43     1641.91     10.19 o 
  -1   1   5     1192.63     1241.17     19.15 o 
   0   1   5     2104.25     2218.46     26.93 o 
   1   1   5        3.87        3.43      0.40 o 
   2   1   5      529.77      480.05      9.50 o 
   3   1   5        0.16        0.52      1.20 o 
   4   1   5      198.31      187.07      2.71 o 
  -4   2   5       71.52       76.47      2.33 o 
  -3   2   5       80.78       73.85      2.07 o 
  -2   2   5     1371.14     1297.34     17.98 o 
  -1   2   5      640.76      650.42      8.75 o 
   0   2   5     1001.98     1098.46     13.26 o 
   1   2   5     2313.40     2351.79     24.80 o 
   2   2   5       45.27       45.49      1.57 o 
   3   2   5       22.36       22.73      1.79 o 
   4   2   5       59.85       62.38      1.76 o 
  -4   3   5        5.78        4.91      0.98 o 
  -3   3   5      184.06      185.71      2.98 o 
  -2   3   5        0.29        0.60      0.55 o 
  -1   3   5       35.99       43.16      0.84 o 
   0   3   5      739.33      734.00      7.61 o 
   1   3   5      150.00      150.04      4.16 o 
   2   3   5      639.78      626.73     10.92 o 
   3   3   5       27.00       28.50      2.02 o 
   4   3   5       14.55       12.86      1.07 o 
  -4   4   5      434.34      479.61      9.06 o 
  -3   4   5        2.41        3.24      1.03 o 
  -2   4   5      220.08      202.01      2.72 o 
  -1   4   5      404.16      380.50      5.41 o 
   0   4   5       15.48       13.81      0.67 o 
   1   4   5     1521.62     1545.96     17.32 o 
   2   4   5      241.76      237.07      3.11 o 
   3   4   5      166.74      176.20      8.83 o 
   4   4   5       18.35       18.32      1.16 o 
  -4   5   5      162.39      168.71      6.03 o 
  -3   5   5      262.07      279.40      4.41 o 
  -2   5   5      306.45      298.31      5.31 o 
  -1   5   5      278.41      277.52      3.13 o 
   0   5   5      378.78      368.00      5.01 o 
   1   5   5      211.91      206.80      2.03 o 
   2   5   5      200.72      195.33      3.96 o 
   3   5   5      180.21      192.92      4.70 o 
   4   5   5       14.01       13.58      1.01 o 
  -4   6   5       48.21       44.70      1.64 o 
  -3   6   5      127.33      136.68      2.32 o 
  -2   6   5      167.14      179.78      2.73 o 
  -1   6   5       19.57       23.18      0.86 o 
   0   6   5     1085.83     1216.75     23.58 o 
   1   6   5      150.10      172.36      2.94 o 
   2   6   5      337.56      328.44      5.37 o 
   3   6   5       12.19       13.21      1.24 o 
   4   6   5        3.24        2.20      0.69 o 
  -4   7   5        0.11        0.14      0.83 o 
  -3   7   5      386.87      438.79     10.37 o 
  -2   7   5      173.29      158.03      2.57 o 
  -1   7   5      543.13      516.69      6.07 o 
   0   7   5       27.07       15.33      0.68 o 
   1   7   5       45.26       44.32      0.97 o 
   2   7   5      535.34      527.93      4.07 o 
   3   7   5       60.94       64.35      1.79 o 
   4   7   5       95.64       83.02      3.67 o 
  -4   8   5      266.99      270.47      8.43 o 
  -3   8   5      599.96      658.14      6.53 o 
  -2   8   5       51.57       46.22      1.84 o 
  -1   8   5      261.76      209.36      3.44 o 
   0   8   5       89.12       98.23      2.68 o 
   1   8   5     1958.39     1960.91     11.99 o 
   2   8   5       19.81       18.33      0.89 o 
   3   8   5       53.61       57.77      1.66 o 
   4   8   5       26.54       20.81      1.44 o 
  -4   9   5       10.33        9.24      0.94 o 
  -3   9   5       23.16       24.45      1.27 o 
  -2   9   5        0.20        1.08      0.67 o 
  -1   9   5      197.97      187.42      2.80 o 
   0   9   5        9.51        9.00      0.67 o 
   1   9   5      111.73      109.04      1.51 o 
   2   9   5       14.42       13.17      0.84 o 
   3   9   5       71.09       65.54      1.71 o 
   4   9   5       51.44       47.22      2.35 o 
  -4  10   5       28.34       25.22      1.15 o 
  -3  10   5        0.30       -0.26      0.81 o 
  -2  10   5      157.91      142.83      2.32 o 
  -1  10   5      659.38      574.49      9.00 o 
   0  10   5      115.82      124.62      3.46 o 
   1  10   5      596.22      568.81      3.61 o 
   2  10   5       13.99       13.55      1.00 o 
   3  10   5      168.74      176.69      5.20 o 
  -4  11   5        7.17        5.36      0.75 o 
  -3  11   5      220.23      248.79      3.58 o 
  -2  11   5      770.88      801.57     14.13 o 
  -1  11   5       44.73       42.33      1.36 o 
   0  11   5      270.36      236.57      3.23 o 
   1  11   5       12.62        8.71      0.90 o 
   2  11   5       12.59       10.78      0.98 o 
   3  11   5       77.76       81.54      2.48 o 
  -4  12   5       18.96       13.44      1.17 o 
  -3  12   5      109.45      109.73      2.26 o 
  -2  12   5      130.17      131.88      2.97 o 
  -1  12   5      176.78      172.33      2.49 o 
   0  12   5       18.70       20.27      1.28 o 
   1  12   5      197.12      204.33      2.61 o 
   2  12   5       28.19       29.15      1.30 o 
   3  12   5       18.42       17.65      1.04 o 
  -3  13   5       14.79       15.47      1.33 o 
  -2  13   5       81.60       84.62      2.12 o 
  -1  13   5      147.43      143.73      1.72 o 
   0  13   5      709.99      693.47     11.57 o 
   1  13   5        0.75        1.18      0.59 o 
   2  13   5       20.16       18.54      1.18 o 
   3  13   5       31.99       29.55      1.26 o 
  -3  14   5       58.51       62.12      1.87 o 
  -2  14   5      412.89      439.07      7.87 o 
  -1  14   5      931.10      920.26     12.38 o 
   0  14   5      333.53      323.48      4.33 o 
   1  14   5        1.66        1.86      0.85 o 
   2  14   5       65.33       77.97      2.30 o 
   3  14   5      188.41      183.58      4.60 o 
  -3  15   5       12.13       13.84      1.10 o 
  -2  15   5       96.66       96.80      2.16 o 
  -1  15   5        6.10        6.18      1.02 o 
   0  15   5        7.36        5.43      0.84 o 
   1  15   5      218.86      226.59      4.04 o 
   2  15   5       41.25       43.98      1.48 o 
   3  15   5        1.19        1.67      0.57 o 
  -3  16   5      230.05      239.10      5.55 o 
  -2  16   5        0.61        0.72      0.84 o 
  -1  16   5      211.41      210.05      4.33 o 
   0  16   5       20.22       19.98      1.39 o 
   1  16   5       87.93       99.97      3.18 o 
   2  16   5      102.79      114.11      2.69 o 
   3  16   5       31.32       29.88      0.92 o 
  -3  17   5       79.43       81.13      1.66 o 
  -2  17   5       42.47       45.08      1.54 o 
  -1  17   5       93.19       96.53      2.29 o 
   0  17   5       95.21      100.09      3.67 o 
   1  17   5       11.16       13.48      1.15 o 
   2  17   5       27.29       33.75      1.37 o 
   3  17   5       30.32       25.46      1.17 o 
  -3  18   5       13.77       12.73      0.88 o 
  -2  18   5       88.40       82.60      1.80 o 
  -1  18   5       98.03       98.96      3.03 o 
   0  18   5      439.68      475.49      7.22 o 
   1  18   5        5.05        4.96      0.94 o 
   2  18   5       42.29       46.60      1.50 o 
  -2  19   5       34.28       36.81      1.34 o 
  -1  19   5       42.69       39.34      2.67 o 
   0  19   5       25.02       27.44      1.94 o 
   1  19   5        0.05        1.23      0.83 o 
   2  19   5       13.21       15.15      0.89 o 
  -2  20   5        0.57        1.15      0.72 o 
  -1  20   5        0.82        1.93      1.20 o 
   0  20   5      170.30      190.34      4.01 o 
   1  20   5      350.27      375.62      8.41 o 
   2  20   5       31.51       29.80      0.96 o 
  -2  21   5      188.74      168.51      2.76 o 
  -1  21   5        1.62        1.06      1.12 o 
   0  21   5       18.89       18.02      1.45 o 
   1  21   5        3.63        3.73      0.83 o 
   2  21   5        9.31       10.38      0.75 o 
  -2  22   5       13.12       14.34      1.74 o 
  -1  22   5      148.73      150.08      3.03 o 
   0  22   5       28.60       26.37      1.46 o 
   1  22   5        1.42        1.79      0.80 o 
  -1  23   5       20.63       19.31      1.32 o 
   0  23   5      240.63      226.18      6.58 o 
   1  23   5        5.22        4.51      0.90 o 
   0  24   5        3.44        3.22      1.01 o 
  -4   0   6        7.77        5.60      1.57 o 
  -3   0   6      436.69      515.67     12.52 o 
  -2   0   6      774.47      688.93     13.42 o 
  -1   0   6     1225.22     1471.95     22.82 o 
   0   0   6      812.74      781.61     17.98 o 
   1   0   6       28.66       38.15      1.50 o 
   2   0   6      487.22      463.30     10.96 o 
   3   0   6      247.02      295.85      6.74 o 
   4   0   6       23.78       25.06      1.60 o 
  -4   1   6        0.35        0.37      0.89 o 
  -3   1   6        1.05        1.48      0.99 o 
  -2   1   6      103.84       93.53      1.81 o 
  -1   1   6      896.09     1019.61     11.64 o 
   0   1   6      350.54      358.72      4.60 o 
   1   1   6        5.45        5.16      0.59 o 
   2   1   6       49.50       50.50      2.23 o 
   3   1   6        0.35        0.64      1.20 o 
   4   1   6       13.70       10.23      0.89 o 
  -4   2   6       15.46       14.84      1.26 o 
  -3   2   6      123.38      133.88      3.76 o 
  -2   2   6       77.24       79.34      1.74 o 
  -1   2   6      543.61      567.06      7.98 o 
   0   2   6       15.92       24.85      0.78 o 
   1   2   6      108.72      107.76      2.93 o 
   2   2   6       96.00       89.01      2.27 o 
   3   2   6       22.34       20.31      1.74 o 
   4   2   6        3.26        2.68      0.72 o 
  -4   3   6       17.65       19.64      1.34 o 
  -3   3   6      198.54      194.30      3.72 o 
  -2   3   6      506.65      456.30     10.73 o 
  -1   3   6     2546.73     2787.90     20.45 o 
   0   3   6      356.83      364.10      3.61 o 
   1   3   6      224.84      202.40      6.24 o 
   2   3   6       26.76       24.27      1.16 o 
   3   3   6      312.03      360.58     11.60 o 
   4   3   6       28.84       28.11      1.12 o 
  -4   4   6       48.91       46.48      1.42 o 
  -3   4   6        5.28        6.17      1.11 o 
  -2   4   6      239.62      211.55      2.64 o 
  -1   4   6      119.89      124.80      1.63 o 
   0   4   6      661.28      726.15     11.91 o 
   1   4   6      824.05      899.14     15.31 o 
   2   4   6      184.71      177.20      3.24 o 
   3   4   6       34.91       35.05      1.66 o 
   4   4   6       24.09       22.86      1.09 o 
  -4   5   6       14.79       12.05      0.91 o 
  -3   5   6      105.69      115.91      2.85 o 
  -2   5   6        0.35        0.35      0.75 o 
  -1   5   6      124.07      120.69      1.97 o 
   0   5   6      422.67      437.32      8.49 o 
   1   5   6      314.02      285.11      6.20 o 
   2   5   6       16.96       15.89      0.90 o 
   3   5   6      110.79      114.15      2.33 o 
   4   5   6       30.99       25.47      1.06 o 
  -4   6   6        3.10        2.35      0.76 o 
  -3   6   6      424.92      460.68     12.94 o 
  -2   6   6       87.63       80.83      2.07 o 
  -1   6   6       68.46       50.53      1.18 o 
   0   6   6      444.65      406.41      6.98 o 
   1   6   6      179.20      193.21      3.21 o 
   2   6   6     1359.96     1369.35     11.76 o 
   3   6   6       28.23       29.06      1.36 o 
   4   6   6       21.34       23.27      1.40 o 
  -4   7   6      144.72      141.46      5.14 o 
  -3   7   6      285.98      295.48      6.30 o 
  -2   7   6      366.91      341.22      4.50 o 
  -1   7   6      152.94      167.18      3.66 o 
   0   7   6        0.75        1.54      0.45 o 
   1   7   6       50.37       39.43      1.19 o 
   2   7   6       77.09       76.08      2.05 o 
   3   7   6       71.26       75.78      1.79 o 
  -4   8   6        0.11       -0.33      0.69 o 
  -3   8   6      178.14      200.30      3.64 o 
  -2   8   6       51.12       50.99      1.23 o 
  -1   8   6       60.99       61.60      1.44 o 
   0   8   6       19.26       14.29      0.92 o 
   1   8   6      111.56      114.12      1.84 o 
   2   8   6      250.09      266.05      6.34 o 
   3   8   6        1.84        0.87      0.75 o 
  -4   9   6       99.43       88.46      2.71 o 
  -3   9   6      187.45      201.21      5.09 o 
  -2   9   6      650.44      640.29     13.77 o 
  -1   9   6       92.99       85.49      1.65 o 
   0   9   6      211.30      210.86      3.05 o 
   1   9   6      540.72      491.57      4.78 o 
   2   9   6      132.07      138.63      2.64 o 
   3   9   6        1.90        2.24      0.83 o 
  -4  10   6        7.28        6.95      0.88 o 
  -3  10   6      243.12      263.97      5.19 o 
  -2  10   6     1387.34     1524.64     16.88 o 
  -1  10   6        0.34        0.63      0.64 o 
   0  10   6      295.63      264.46      3.05 o 
   1  10   6        9.88        5.71      0.76 o 
   2  10   6      379.83      400.18      7.70 o 
   3  10   6       72.44       76.51      2.93 o 
  -4  11   6       12.40       11.59      1.14 o 
  -3  11   6       22.80       22.12      1.26 o 
  -2  11   6       91.12       90.55      2.29 o 
  -1  11   6      583.31      519.65      7.18 o 
   0  11   6        0.72        1.17      0.77 o 
   1  11   6       10.41       11.21      0.69 o 
   2  11   6       58.85       63.01      2.25 o 
   3  11   6       41.71       43.62      1.54 o 
  -3  12   6       25.63       27.96      1.55 o 
  -2  12   6      308.97      329.02      3.89 o 
  -1  12   6      146.58      135.70      1.67 o 
   0  12   6     1253.68     1184.50      9.91 o 
   1  12   6        8.77        5.80      0.66 o 
   2  12   6       23.10       24.62      1.28 o 
   3  12   6        2.58        2.31      0.78 o 
  -3  13   6       82.98       90.66      2.22 o 
  -2  13   6      647.07      736.30     19.38 o 
  -1  13   6      820.43      789.69     10.68 o 
   0  13   6      111.05      106.35      1.66 o 
   1  13   6      159.36      157.26      2.29 o 
   2  13   6      157.52      151.99      3.49 o 
   3  13   6        1.38        2.36      0.74 o 
  -3  14   6        1.45        1.40      0.86 o 
  -2  14   6       43.58       43.52      1.79 o 
  -1  14   6       81.91       72.69      1.77 o 
   0  14   6      501.02      522.08      4.82 o 
   1  14   6       30.71       28.34      1.30 o 
   2  14   6        0.54        0.39      0.87 o 
   3  14   6       14.94       14.85      0.86 o 
  -3  15   6       37.02       39.89      1.42 o 
  -2  15   6      135.03      145.07      3.64 o 
  -1  15   6      476.38      494.80      7.55 o 
   0  15   6        0.28        0.48      0.84 o 
   1  15   6       69.55       82.93      2.99 o 
   2  15   6        0.29        1.01      0.91 o 
   3  15   6       78.38       77.98      1.82 o 
  -3  16   6       20.94       21.33      1.09 o 
  -2  16   6       63.36       64.90      1.71 o 
  -1  16   6      123.93      119.04      4.07 o 
   0  16   6      778.84      841.20     13.33 o 
   1  16   6      420.04      439.71      9.75 o 
   2  16   6        4.87        6.72      0.89 o 
   3  16   6        6.61        4.82      0.65 o 
  -3  17   6        0.24        0.16      0.56 o 
  -2  17   6        2.45        3.07      0.80 o 
  -1  17   6       76.76       67.30      1.92 o 
   0  17   6       61.76       66.67      2.39 o 
   1  17   6      203.13      232.09      7.68 o 
   2  17   6       22.82       23.28      1.13 o 
  -3  18   6       90.13       87.37      3.13 o 
  -2  18   6      267.38      262.65      4.68 o 
  -1  18   6        9.93        8.22      1.05 o 
   0  18   6      291.59      297.47      8.27 o 
   1  18   6       10.03       10.41      0.98 o 
   2  18   6      223.99      234.14      2.62 o 
  -2  19   6        0.23        0.31      0.67 o 
  -1  19   6      120.93      113.50      4.28 o 
   0  19   6       91.23       91.53      2.33 o 
   1  19   6       73.86       79.16      3.13 o 
   2  19   6       21.68       23.75      0.91 o 
  -2  20   6        3.73        3.97      0.82 o 
  -1  20   6       18.40       14.53      1.57 o 
   0  20   6        5.43        5.77      1.20 o 
   1  20   6       28.81       26.88      1.30 o 
   2  20   6        8.01        6.47      0.63 o 
  -2  21   6      112.64      111.29      7.18 o 
  -1  21   6      133.26      151.17      3.38 o 
   0  21   6        0.21        0.44      0.82 o 
   1  21   6      327.81      340.25      4.75 o 
  -1  22   6        0.92        0.86      0.92 o 
   0  22   6        5.00        2.20      0.88 o 
   1  22   6       94.78       93.62      2.46 o 
  -1  23   6        7.03        4.04      0.81 o 
   0  23   6       40.70       34.00      1.42 o 
  -4   1   7        0.33        0.30      0.80 o 
  -3   1   7       96.25      102.14      2.95 o 
  -2   1   7       84.48       60.90      1.95 o 
  -1   1   7       15.70       10.55      0.75 o 
   0   1   7      995.53     1080.96     13.72 o 
   1   1   7        1.32        1.92      0.62 o 
   2   1   7        1.20        1.46      0.74 o 
   3   1   7       52.83       58.69      2.30 o 
   4   1   7       31.04       26.41      1.52 o 
  -4   2   7      341.90      356.46     12.09 o 
  -3   2   7       13.27       13.68      1.22 o 
  -2   2   7      396.77      410.41      7.16 o 
  -1   2   7      583.25      522.69      6.53 o 
   0   2   7       12.87       10.49      0.66 o 
   1   2   7      630.24      629.08     10.63 o 
   2   2   7       74.06       71.54      1.57 o 
   3   2   7       67.96       73.71      2.91 o 
  -4   3   7        3.37        3.16      0.76 o 
  -3   3   7       44.42       43.76      1.61 o 
  -2   3   7       22.07       20.78      1.15 o 
  -1   3   7        0.00        1.48      0.62 o 
   0   3   7      238.76      288.38      3.51 o 
   1   3   7       15.54       15.26      1.08 o 
   2   3   7        0.06        0.37      0.81 o 
   3   3   7        6.64        7.92      1.20 o 
  -4   4   7       26.63       22.69      1.13 o 
  -3   4   7       33.87       31.35      1.42 o 
  -2   4   7      130.69      133.93      2.53 o 
  -1   4   7      217.38      191.92      2.57 o 
   0   4   7      219.69      201.22      2.88 o 
   1   4   7        2.03        2.49      0.73 o 
   2   4   7       18.28       16.39      1.10 o 
   3   4   7      175.84      185.63      3.01 o 
  -4   5   7        0.05       -0.27      0.64 o 
  -3   5   7      101.58      106.36      2.36 o 
  -2   5   7      447.86      445.53      6.81 o 
  -1   5   7      935.96      903.51      8.95 o 
   0   5   7     2037.96     2139.00     31.70 o 
   1   5   7       63.01       62.59      1.55 o 
   2   5   7      176.50      174.12      3.40 o 
   3   5   7       34.54       34.13      1.46 o 
  -4   6   7        6.23        4.25      0.74 o 
  -3   6   7      101.95       97.88      2.47 o 
  -2   6   7       69.40       63.14      1.44 o 
  -1   6   7      152.65      148.19      2.43 o 
   0   6   7       63.16       67.00      2.11 o 
   1   6   7      107.64      121.11      3.07 o 
   2   6   7        9.71       10.72      1.19 o 
   3   6   7        8.98        9.51      1.11 o 
  -4   7   7       12.80       10.15      0.78 o 
  -3   7   7       15.88       15.94      1.27 o 
  -2   7   7      770.25      807.09     13.35 o 
  -1   7   7        1.20        2.70      0.76 o 
   0   7   7       74.63       71.31      1.61 o 
   1   7   7      136.79      140.09      2.34 o 
   2   7   7      312.43      332.06      5.03 o 
   3   7   7       25.78       26.25      1.20 o 
  -4   8   7       54.57       48.59      1.57 o 
  -3   8   7       59.77       66.30      1.97 o 
  -2   8   7      125.02      127.66      2.34 o 
  -1   8   7     1212.52     1163.45     14.46 o 
   0   8   7      618.95      606.82     12.36 o 
   1   8   7     1083.00     1021.82     12.70 o 
   2   8   7      155.28      164.20      2.67 o 
   3   8   7      252.21      258.07      4.62 o 
  -4   9   7        0.03        0.17      1.22 o 
  -3   9   7       86.14       89.23      2.05 o 
  -2   9   7      179.74      191.67      2.78 o 
  -1   9   7      313.54      283.77      3.17 o 
   0   9   7       95.48       87.59      2.10 o 
   1   9   7       27.87       25.24      0.92 o 
   2   9   7        0.02        0.77      0.93 o 
   3   9   7      194.28      191.60      4.62 o 
  -3  10   7       44.77       47.55      1.84 o 
  -2  10   7      101.41      106.84      2.24 o 
  -1  10   7      221.91      212.80      3.52 o 
   0  10   7       42.84       43.82      1.45 o 
   1  10   7      250.14      229.38      4.15 o 
   2  10   7        2.54        3.09      1.03 o 
   3  10   7       43.16       41.31      1.33 o 
  -3  11   7      348.66      383.11      8.82 o 
  -2  11   7      328.12      357.78      5.71 o 
  -1  11   7     1744.06     1717.10     19.11 o 
   0  11   7      219.82      198.59      2.24 o 
   1  11   7       27.27       29.67      1.38 o 
   2  11   7      192.66      199.37      4.02 o 
   3  11   7      221.26      215.79      4.88 o 
  -3  12   7       28.04       27.68      1.27 o 
  -2  12   7        0.55        0.61      0.85 o 
  -1  12   7      446.66      483.10      5.23 o 
   0  12   7      118.57      108.26      2.25 o 
   1  12   7       28.30       25.29      1.29 o 
   2  12   7       62.51       65.62      1.82 o 
   3  12   7        5.78        5.32      0.74 o 
  -3  13   7      443.73      480.38      4.37 o 
  -2  13   7        0.61        1.19      0.78 o 
  -1  13   7      509.94      551.37      7.43 o 
   0  13   7      443.38      453.64      8.61 o 
   1  13   7       28.37       26.02      1.27 o 
   2  13   7        1.98        2.68      0.84 o 
   3  13   7        5.31        4.51      0.76 o 
  -3  14   7        5.28        4.42      0.84 o 
  -2  14   7       94.85       98.57      2.04 o 
  -1  14   7      471.97      481.04      6.16 o 
   0  14   7        4.03        1.70      0.96 o 
   1  14   7      692.99      706.15      8.22 o 
   2  14   7        1.15        0.68      0.74 o 
   3  14   7       72.44       73.16      2.08 o 
  -3  15   7        5.01        3.14      0.70 o 
  -2  15   7       12.55       11.44      0.97 o 
  -1  15   7      174.35      169.13      3.61 o 
   0  15   7      465.30      467.80      4.71 o 
   1  15   7       66.87       83.85      1.82 o 
   2  15   7        0.14        0.49      0.77 o 
  -3  16   7        0.06        0.74      0.57 o 
  -2  16   7       95.10      102.15      2.71 o 
  -1  16   7       39.06       34.35      1.49 o 
   0  16   7       30.91       40.75      1.59 o 
   1  16   7      911.17      976.22     10.54 o 
   2  16   7        2.48        1.52      0.67 o 
  -3  17   7      163.49      152.02      3.05 o 
  -2  17   7      110.05      111.15      2.60 o 
  -1  17   7       17.17       15.60      1.01 o 
   0  17   7      361.49      362.13      6.25 o 
   1  17   7        1.57        1.78      0.80 o 
   2  17   7      104.09      111.21      2.27 o 
  -2  18   7       59.41       55.89      1.65 o 
  -1  18   7        3.20        3.64      0.90 o 
   0  18   7       21.93       20.36      1.20 o 
   1  18   7       92.08      102.29      3.27 o 
   2  18   7       13.93       11.19      0.72 o 
  -2  19   7       37.12       26.60      1.54 o 
  -1  19   7      154.28      155.90      3.05 o 
   0  19   7       38.19       45.17      1.70 o 
   1  19   7       72.39       67.33      1.77 o 
   2  19   7      429.22      392.30      6.15 o 
  -2  20   7       87.81       90.55      6.87 o 
  -1  20   7       80.45       92.09      2.65 o 
   0  20   7        8.34        9.84      0.98 o 
   1  20   7      200.09      201.65      2.82 o 
  -1  21   7        8.98        7.30      1.17 o 
   0  21   7        3.64        2.48      0.90 o 
   1  21   7       25.81       25.63      1.27 o 
  -1  22   7       69.77       57.44      2.06 o 
   0  22   7       17.75       18.12      1.02 o 
  -4   0   8       16.74       12.23      2.56 o 
  -3   0   8      730.96      755.84     42.30 o 
  -2   0   8      444.36      438.79      9.27 o 
  -1   0   8      585.12      550.40     12.60 o 
   0   0   8      648.69      595.55     13.17 o 
   1   0   8        0.23        2.17      1.15 o 
   2   0   8      266.22      274.69     11.19 o 
   3   0   8       77.80       72.85      2.50 o 
  -4   1   8       23.09       20.44      2.48 o 
  -3   1   8      130.11      148.58      4.60 o 
  -2   1   8       16.23       15.11      0.94 o 
  -1   1   8      115.33      107.48      2.00 o 
   0   1   8       30.14       29.55      1.07 o 
   1   1   8      207.13      217.64      3.38 o 
   2   1   8      128.40      125.64      2.36 o 
   3   1   8        1.16        2.55      0.86 o 
  -4   2   8       73.04       69.69      4.41 o 
  -3   2   8       25.84       26.28      1.63 o 
  -2   2   8       25.42       22.19      1.02 o 
  -1   2   8       12.98       10.75      0.95 o 
   0   2   8      469.08      438.42      9.10 o 
   1   2   8       11.74       11.10      1.04 o 
   2   2   8       21.14       21.95      1.56 o 
   3   2   8       53.62       53.98      1.77 o 
  -4   3   8      109.65       96.66      4.12 o 
  -3   3   8        9.15        9.47      1.18 o 
  -2   3   8      325.06      315.05      5.52 o 
  -1   3   8      478.96      438.00      6.29 o 
   0   3   8       94.26       80.74      1.71 o 
   1   3   8      860.58      839.54     14.39 o 
   2   3   8       18.54       19.65      1.36 o 
   3   3   8       68.38       67.77      3.67 o 
  -4   4   8        0.07        0.54      0.65 o 
  -3   4   8       88.65       83.12      3.21 o 
  -2   4   8       43.52       38.44      2.10 o 
  -1   4   8      136.67      162.38      2.62 o 
   0   4   8      451.38      412.65      6.42 o 
   1   4   8        3.30        4.88      0.72 o 
   2   4   8      105.89      108.98      2.46 o 
   3   4   8        0.01       -0.20      0.72 o 
  -4   5   8       68.30       56.10      1.90 o 
  -3   5   8       47.57       46.61      1.66 o 
  -2   5   8       13.73       11.66      1.14 o 
  -1   5   8      227.18      194.44      2.84 o 
   0   5   8      305.36      309.32      4.08 o 
   1   5   8      298.75      272.53      3.42 o 
   2   5   8        1.40        2.35      1.12 o 
   3   5   8       11.62        9.73      0.92 o 
  -4   6   8      120.54       98.63      1.64 o 
  -3   6   8      130.08      136.13      2.83 o 
  -2   6   8        0.74        1.40      0.88 o 
  -1   6   8       62.87       58.31      1.91 o 
   0   6   8     1584.92     1424.66     33.37 o 
   1   6   8      369.32      363.99      5.20 o 
   2   6   8      354.82      381.67      5.54 o 
   3   6   8       48.92       46.00      1.52 o 
  -3   7   8        1.56        2.00      0.78 o 
  -2   7   8      367.09      395.99      4.11 o 
  -1   7   8      338.96      327.20      3.37 o 
   0   7   8      687.87      689.80      8.90 o 
   1   7   8      238.54      245.79      4.24 o 
   2   7   8       67.10       68.62      2.05 o 
   3   7   8       26.12       25.24      1.34 o 
  -3   8   8      111.07      108.66      2.69 o 
  -2   8   8      488.74      531.34      4.81 o 
  -1   8   8      164.56      151.21      1.93 o 
   0   8   8      150.04      145.57      2.10 o 
   1   8   8       40.35       39.47      1.35 o 
   2   8   8        1.54        1.13      0.89 o 
   3   8   8        1.54        1.09      0.82 o 
  -3   9   8       29.22       28.79      1.47 o 
  -2   9   8      129.17      145.67      2.71 o 
  -1   9   8      499.63      514.11      7.80 o 
   0   9   8      295.31      290.33      3.41 o 
   1   9   8      546.14      565.42      8.48 o 
   2   9   8       13.84       17.98      1.24 o 
   3   9   8       42.34       41.42      1.33 o 
  -3  10   8      204.29      225.00      3.89 o 
  -2  10   8      782.96      864.67     10.57 o 
  -1  10   8       80.92       84.75      1.93 o 
   0  10   8      405.20      387.87      6.24 o 
   1  10   8      230.35      237.71      2.86 o 
   2  10   8      494.42      554.25      6.80 o 
   3  10   8       61.26       58.77      1.70 o 
  -3  11   8       50.62       52.24      1.51 o 
  -2  11   8       48.86       54.07      1.73 o 
  -1  11   8        6.81        8.51      1.02 o 
   0  11   8       25.20       25.83      1.56 o 
   1  11   8       10.47       13.00      1.08 o 
   2  11   8        6.57        5.49      0.90 o 
   3  11   8       25.93       24.01      1.00 o 
  -3  12   8      161.96      160.20      4.07 o 
  -2  12   8        0.92        1.99      0.86 o 
  -1  12   8       35.67       39.23      1.64 o 
   0  12   8      365.15      371.52      6.17 o 
   1  12   8      182.88      187.36      2.69 o 
   2  12   8      261.76      279.09      6.40 o 
   3  12   8        1.51        1.23      0.61 o 
  -3  13   8        5.00        5.77      0.73 o 
  -2  13   8       91.16      100.71      2.22 o 
  -1  13   8       39.16       40.35      1.63 o 
   0  13   8      624.26      632.95     10.13 o 
   1  13   8      119.80      109.14      2.12 o 
   2  13   8       32.88       32.77      1.53 o 
   3  13   8       27.37       25.63      1.40 o 
  -3  14   8        7.08        5.77      0.79 o 
  -2  14   8        9.94        9.96      0.94 o 
  -1  14   8       61.96       64.64      1.88 o 
   0  14   8      215.87      248.65      6.84 o 
   1  14   8       43.66       36.97      1.43 o 
   2  14   8      100.24       99.85      2.24 o 
  -3  15   8      123.78      114.68      1.89 o 
  -2  15   8      380.98      396.83      7.68 o 
  -1  15   8      271.19      262.92      3.69 o 
   0  15   8      418.62      456.54      7.12 o 
   1  15   8       86.50       90.74      1.83 o 
   2  15   8       11.91       12.41      0.83 o 
  -2  16   8       11.61       12.70      1.06 o 
  -1  16   8      144.88      138.72      2.27 o 
   0  16   8      144.05      169.05      4.43 o 
   1  16   8       16.68       18.95      1.02 o 
   2  16   8      105.79      104.61      1.78 o 
  -2  17   8       15.03       15.12      1.19 o 
  -1  17   8        3.49        2.82      0.82 o 
   0  17   8       54.54       53.25      1.60 o 
   1  17   8        0.14        0.06      0.63 o 
   2  17   8       28.12       26.68      0.99 o 
  -2  18   8       44.29       37.77      1.57 o 
  -1  18   8      132.23      130.77      3.21 o 
   0  18   8       36.31       43.22      1.37 o 
   1  18   8       70.39       77.29      1.95 o 
   2  18   8      389.85      360.12      5.50 o 
  -2  19   8       35.68       32.01      1.10 o 
  -1  19   8       45.23       43.51      1.41 o 
   0  19   8       27.19       27.88      1.40 o 
   1  19   8       69.29       64.55      1.63 o 
  -1  20   8        0.05        1.39      0.89 o 
   0  20   8       58.68       53.96      1.93 o 
   1  20   8        0.00        0.35      0.68 o 
  -1  21   8       20.14       17.07      1.47 o 
   0  21   8       63.69       56.95      1.39 o 
  -4   1   9        9.07        7.90      1.10 o 
  -3   1   9      361.52      419.37      7.23 o 
  -2   1   9      132.38      162.00      2.92 o 
  -1   1   9       44.68       36.10      1.19 o 
   0   1   9      423.72      414.25      9.71 o 
   1   1   9       24.06       21.82      1.17 o 
   2   1   9      476.57      509.51      5.83 o 
   3   1   9       65.99       56.53      1.47 o 
  -4   2   9       41.34       38.55      1.57 o 
  -3   2   9        1.61        0.45      0.95 o 
  -2   2   9      200.15      199.23      5.31 o 
  -1   2   9      195.15      169.69      2.49 o 
   0   2   9      256.03      230.22      4.19 o 
   1   2   9     1186.23     1143.26     13.59 o 
   2   2   9       34.49       32.29      1.61 o 
   3   2   9       38.97       37.68      1.32 o 
  -4   3   9        3.56        2.52      1.22 o 
  -3   3   9       94.53       94.00      2.31 o 
  -2   3   9      381.69      388.49      7.37 o 
  -1   3   9      240.93      207.97      2.20 o 
   0   3   9        0.19        0.33      0.69 o 
   1   3   9      373.68      355.38      4.42 o 
   2   3   9       61.16       66.21      1.97 o 
   3   3   9        1.37        1.28      0.82 o 
  -3   4   9      145.04      152.02      5.47 o 
  -2   4   9      353.88      362.96      8.88 o 
  -1   4   9      430.54      404.93      5.99 o 
   0   4   9       44.78       36.21      1.23 o 
   1   4   9     1018.01     1110.97      8.85 o 
   2   4   9       31.66       31.10      1.70 o 
   3   4   9      191.09      186.45      3.13 o 
  -3   5   9       10.76        9.80      0.95 o 
  -2   5   9        9.27        7.30      1.09 o 
  -1   5   9     1113.71     1047.51     19.12 o 
   0   5   9      274.02      248.34      3.76 o 
   1   5   9      140.37      143.01      3.78 o 
   2   5   9      148.55      162.82      4.21 o 
   3   5   9        3.74        3.50      0.87 o 
  -3   6   9        7.75        7.86      0.79 o 
  -2   6   9        2.16        2.63      0.96 o 
  -1   6   9      100.19      102.01      2.15 o 
   0   6   9      136.84      115.48      1.61 o 
   1   6   9        1.78        2.57      0.91 o 
   2   6   9        0.00        0.20      1.06 o 
   3   6   9        3.96        3.40      0.81 o 
  -3   7   9      247.63      245.21      5.45 o 
  -2   7   9       89.46       98.53      2.32 o 
  -1   7   9      881.80      908.32     17.78 o 
   0   7   9       83.57       70.30      1.49 o 
   1   7   9       13.02       11.90      1.17 o 
   2   7   9      401.16      427.24     10.21 o 
   3   7   9       32.80       31.54      1.30 o 
  -3   8   9       15.94       16.29      1.03 o 
  -2   8   9      364.00      426.40      5.78 o 
  -1   8   9      242.64      258.39      3.22 o 
   0   8   9        5.28        3.62      0.93 o 
   1   8   9      326.62      343.80      7.06 o 
   2   8   9        6.19        6.50      0.95 o 
   3   8   9      218.56      223.26      2.65 o 
  -3   9   9      231.07      223.12      6.74 o 
  -2   9   9        2.67        2.04      0.84 o 
  -1   9   9       44.34       34.65      1.53 o 
   0   9   9       70.76       59.20      1.82 o 
   1   9   9       10.68       11.98      1.08 o 
   2   9   9       80.07       87.53      1.96 o 
   3   9   9       17.58       14.98      0.94 o 
  -3  10   9        1.65        1.17      0.66 o 
  -2  10   9      150.43      161.91      2.88 o 
  -1  10   9      130.17      129.92      3.28 o 
   0  10   9      111.94      117.51      3.20 o 
   1  10   9      275.07      273.03      3.98 o 
   2  10   9       17.49       14.49      1.02 o 
   3  10   9       48.44       44.53      1.20 o 
  -3  11   9        1.98        1.74      0.61 o 
  -2  11   9      371.72      388.74     10.16 o 
  -1  11   9       27.81       29.90      1.41 o 
   0  11   9      153.36      166.27      2.97 o 
   1  11   9      118.44      114.02      2.11 o 
   2  11   9      240.00      253.99      4.13 o 
  -3  12   9        0.42        0.23      0.57 o 
  -2  12   9       99.51      106.77      2.94 o 
  -1  12   9      414.13      434.19      7.49 o 
   0  12   9       24.11       30.77      1.65 o 
   1  12   9       88.18      103.76      2.10 o 
   2  12   9        0.32        0.48      0.65 o 
  -3  13   9        5.27        6.16      0.72 o 
  -2  13   9       58.82       60.67      1.64 o 
  -1  13   9        2.28        1.90      0.86 o 
   0  13   9      514.29      551.07      5.45 o 
   1  13   9      173.33      174.41      2.35 o 
   2  13   9       17.37       18.93      1.05 o 
  -3  14   9       12.10       10.68      0.94 o 
  -2  14   9       38.57       38.32      1.62 o 
  -1  14   9       11.13       10.07      1.02 o 
   0  14   9        0.24        1.25      0.99 o 
   1  14   9      113.19      123.86      1.95 o 
   2  14   9        0.09        0.11      0.60 o 
  -2  15   9        0.13        0.23      0.65 o 
  -1  15   9       35.07       41.28      1.51 o 
   0  15   9       32.47       29.30      1.84 o 
   1  15   9       14.08       18.11      1.00 o 
   2  15   9        9.56        9.40      0.73 o 
  -2  16   9        3.52        2.89      0.74 o 
  -1  16   9        6.27        6.10      0.83 o 
   0  16   9       21.99       21.79      1.37 o 
   1  16   9        8.76        7.29      0.78 o 
   2  16   9        1.56        1.04      0.58 o 
  -2  17   9       66.54       69.34      1.67 o 
  -1  17   9       74.71       69.31      1.57 o 
   0  17   9      194.57      192.21      4.20 o 
   1  17   9      260.70      261.80      2.59 o 
  -2  18   9       15.88       13.44      1.01 o 
  -1  18   9       19.11       18.11      1.03 o 
   0  18   9        2.16        2.27      0.64 o 
   1  18   9       31.85       35.17      1.38 o 
  -1  19   9       44.89       47.66      2.04 o 
   0  19   9        6.31        6.09      0.70 o 
   1  19   9       20.34       14.79      0.85 o 
  -1  20   9       59.33       56.88      2.96 o 
   0  20   9       69.56       65.80      2.37 o 
  -3   0  10       73.00       91.15      3.44 o 
  -2   0  10      259.47      317.08      5.50 o 
  -1   0  10        8.62        5.12      1.39 o 
   0   0  10        2.54        2.26      1.13 o 
   1   0  10      293.05      290.17      9.68 o 
   2   0  10     1610.35     1737.02     11.53 o 
   3   0  10      121.90      103.29      3.52 o 
  -3   1  10        0.21        0.06      0.90 o 
  -2   1  10      600.72      620.82     10.65 o 
  -1   1  10      199.13      206.73      2.99 o 
   0   1  10        1.23        1.53      0.77 o 
   1   1  10       66.11       64.31      2.22 o 
   2   1  10       18.84       17.02      1.30 o 
   3   1  10       44.52       40.93      1.41 o 
  -3   2  10        0.36        0.77      0.92 o 
  -2   2  10        0.91        2.02      1.00 o 
  -1   2  10      329.33      339.17      4.04 o 
   0   2  10      778.75      760.61     11.28 o 
   1   2  10       39.45       39.76      1.83 o 
   2   2  10      169.60      183.15      6.14 o 
   3   2  10       49.12       40.10      2.03 o 
  -3   3  10      100.34       97.64      2.21 o 
  -2   3  10      194.49      180.37      4.63 o 
  -1   3  10        8.42       14.15      1.17 o 
   0   3  10      509.25      515.55      4.74 o 
   1   3  10       44.28       42.66      1.86 o 
   2   3  10       21.78       19.11      1.64 o 
   3   3  10      188.95      181.09      6.05 o 
  -3   4  10      154.64      159.02      3.42 o 
  -2   4  10       21.04       24.67      1.43 o 
  -1   4  10       53.83       40.87      1.55 o 
   0   4  10      106.40      102.66      2.06 o 
   1   4  10       49.30       50.83      1.91 o 
   2   4  10      241.38      265.45      6.68 o 
   3   4  10        1.10        0.73      0.83 o 
  -3   5  10        0.15        0.63      0.79 o 
  -2   5  10       24.58       25.06      1.33 o 
  -1   5  10        7.76        5.57      1.05 o 
   0   5  10      915.29      947.20     13.09 o 
   1   5  10        0.79        1.69      0.95 o 
   2   5  10       19.53       20.73      1.66 o 
   3   5  10       37.50       34.27      2.13 o 
  -3   6  10       43.41       44.80      1.65 o 
  -2   6  10       11.56        9.30      1.04 o 
  -1   6  10      567.12      587.13      8.14 o 
   0   6  10      305.78      300.56      3.62 o 
   1   6  10        3.32        2.77      0.99 o 
   2   6  10      164.55      189.18      3.57 o 
   3   6  10        1.55        2.61      0.86 o 
  -3   7  10      149.20      142.41      2.54 o 
  -2   7  10      121.42      127.10      3.13 o 
  -1   7  10       30.14       35.88      1.72 o 
   0   7  10      182.64      176.15      3.02 o 
   1   7  10      114.53      116.05      3.52 o 
   2   7  10       10.18        9.17      1.22 o 
   3   7  10       65.53       52.63      2.35 o 
  -3   8  10       30.69       28.13      1.05 o 
  -2   8  10       12.75       15.14      1.17 o 
  -1   8  10       38.04       33.75      1.59 o 
   0   8  10        6.59        7.08      0.98 o 
   1   8  10      161.21      183.80      3.10 o 
   2   8  10       86.59       84.00      2.64 o 
  -3   9  10        9.65        9.63      0.75 o 
  -2   9  10      155.47      170.33      3.10 o 
  -1   9  10      659.00      714.51      7.40 o 
   0   9  10      360.97      382.80      8.08 o 
   1   9  10      240.69      278.16      4.86 o 
   2   9  10        0.01        0.41      0.66 o 
  -3  10  10       11.67       11.06      0.82 o 
  -2  10  10       96.61      101.39      2.04 o 
  -1  10  10       74.18       76.46      2.03 o 
   0  10  10       11.78       13.50      1.12 o 
   1  10  10       13.90       14.87      1.24 o 
   2  10  10       10.56       10.96      0.87 o 
  -3  11  10        3.55        3.91      0.60 o 
  -2  11  10       77.69       79.32      2.15 o 
  -1  11  10        0.22        0.15      0.80 o 
   0  11  10       43.03       46.89      1.77 o 
   1  11  10       18.86       15.84      1.23 o 
   2  11  10       23.98       22.43      0.99 o 
  -3  12  10      238.98      213.17      3.84 o 
  -2  12  10      130.94      133.84      2.75 o 
  -1  12  10      105.38      113.61      2.59 o 
   0  12  10       76.07       90.92      2.40 o 
   1  12  10       30.64       25.08      1.38 o 
   2  12  10      114.76      116.06      1.72 o 
  -2  13  10        1.19        2.72      0.80 o 
  -1  13  10      227.42      229.60      5.73 o 
   0  13  10        0.10        0.31      0.79 o 
   1  13  10       13.08       14.80      1.10 o 
   2  13  10        5.01        5.11      0.63 o 
  -2  14  10        6.73        6.82      0.83 o 
  -1  14  10        8.74        6.77      0.95 o 
   0  14  10       85.24       91.63      2.20 o 
   1  14  10        0.23        0.49      0.76 o 
   2  14  10        1.00        0.72      0.51 o 
  -2  15  10       35.26       36.89      1.20 o 
  -1  15  10       66.12       75.41      1.75 o 
   0  15  10        4.43        5.17      0.88 o 
   1  15  10      285.12      292.36      5.97 o 
  -2  16  10       28.42       28.02      1.12 o 
  -1  16  10        0.63        1.13      0.71 o 
   0  16  10        0.37        0.92      0.72 o 
   1  16  10       60.54       59.92      1.42 o 
  -1  17  10       70.90       74.91      2.20 o 
   0  17  10        1.58        0.91      0.67 o 
   1  17  10      120.58      116.98      2.91 o 
  -1  18  10       25.21       24.42      1.05 o 
   0  18  10       10.59        9.77      0.78 o 
   1  18  10        0.14        0.39      0.69 o 
   0  19  10       27.78       25.34      1.10 o 
  -3   1  11       39.28       42.58      1.60 o 
  -2   1  11      245.62      253.81      3.85 o 
  -1   1  11      340.98      311.31      8.47 o 
   0   1  11        6.88        8.24      1.33 o 
   1   1  11      536.45      573.15      8.17 o 
   2   1  11       13.23       12.61      1.02 o 
  -3   2  11        0.93        2.31      0.86 o 
  -2   2  11       56.85       67.29      1.91 o 
  -1   2  11      434.85      457.15      7.30 o 
   0   2  11       23.41       28.18      1.55 o 
   1   2  11       91.16       98.67      2.31 o 
   2   2  11        8.96        9.54      1.05 o 
  -3   3  11        0.35        1.16      0.70 o 
  -2   3  11        1.47        2.31      0.87 o 
  -1   3  11        8.51       11.64      1.15 o 
   0   3  11        0.07        0.73      0.95 o 
   1   3  11        0.41        0.94      0.91 o 
   2   3  11       81.94       85.60      2.39 o 
  -3   4  11        1.46        2.34      0.83 o 
  -2   4  11        1.03        2.26      0.89 o 
  -1   4  11      104.17       95.97      2.10 o 
   0   4  11      226.55      233.04      5.97 o 
   1   4  11      598.33      689.26      8.14 o 
   2   4  11        0.05       -0.32      0.82 o 
  -3   5  11       17.11       19.94      1.16 o 
  -2   5  11      187.41      196.75      2.79 o 
  -1   5  11        1.34        1.41      0.91 o 
   0   5  11      292.31      318.04      5.63 o 
   1   5  11        8.84        7.97      1.09 o 
   2   5  11       13.41       13.97      1.31 o 
  -3   6  11        0.27        0.45      0.64 o 
  -2   6  11        5.21        4.77      0.80 o 
  -1   6  11       28.62       30.96      1.62 o 
   0   6  11      291.24      277.90      7.90 o 
   1   6  11       24.50       25.95      1.49 o 
   2   6  11        9.98       10.35      1.22 o 
  -3   7  11        9.15        8.95      0.85 o 
  -2   7  11        0.23        0.25      0.75 o 
  -1   7  11       79.48       93.66      2.77 o 
   0   7  11      109.02      117.70      2.68 o 
   1   7  11      157.62      172.12      3.76 o 
   2   7  11      121.80      139.58      2.70 o 
  -3   8  11       33.25       27.02      1.36 o 
  -2   8  11       56.46       59.47      1.60 o 
  -1   8  11       37.68       41.99      1.72 o 
   0   8  11      128.22      127.12      3.13 o 
   1   8  11      291.95      339.91      5.24 o 
   2   8  11        0.52        0.49      0.81 o 
  -3   9  11        3.76        2.72      0.71 o 
  -2   9  11        3.35        4.04      0.77 o 
  -1   9  11        0.54        0.81      0.79 o 
   0   9  11       43.51       44.41      1.52 o 
   1   9  11        5.93        6.94      0.99 o 
   2   9  11        4.80        4.89      0.94 o 
  -2  10  11      191.77      184.87      6.17 o 
  -1  10  11       68.26       63.16      1.69 o 
   0  10  11        1.31        1.49      0.77 o 
   1  10  11        6.37        9.51      1.04 o 
   2  10  11       50.17       44.96      1.57 o 
  -2  11  11      106.94      114.29      3.37 o 
  -1  11  11      107.47      118.69      2.32 o 
   0  11  11      239.72      273.94      4.12 o 
   1  11  11       43.31       47.13      1.59 o 
   2  11  11      167.67      160.11      3.67 o 
  -2  12  11        3.73        6.15      0.86 o 
  -1  12  11       27.74       28.08      1.24 o 
   0  12  11       10.25        8.91      0.91 o 
   1  12  11        1.23        0.90      0.62 o 
   2  12  11        2.26        1.20      0.67 o 
  -2  13  11      149.34      146.61      3.52 o 
  -1  13  11       69.68       70.47      2.46 o 
   0  13  11       55.70       66.21      1.79 o 
   1  13  11        1.64        1.29      0.59 o 
  -2  14  11      154.09      144.57      2.26 o 
  -1  14  11      184.42      193.71      4.28 o 
   0  14  11       90.71      107.08      2.04 o 
   1  14  11       11.53       11.11      0.77 o 
  -2  15  11       56.16       53.80      1.75 o 
  -1  15  11       19.32       20.49      1.05 o 
   0  15  11        4.75        2.99      0.74 o 
   1  15  11        2.76        3.12      0.59 o 
  -1  16  11       84.00       88.23      3.37 o 
   0  16  11       71.41       66.44      2.85 o 
   1  16  11       67.47       59.84      1.51 o 
  -1  17  11       33.62       32.83      1.15 o 
   0  17  11       47.46       38.96      1.28 o 
  -3   0  12      457.50      422.67      8.30 o 
  -2   0  12       61.37       82.79      5.08 o 
  -1   0  12        1.70        1.79      1.26 o 
   0   0  12      234.64      240.23     17.60 o 
   1   0  12       58.41       67.69      3.26 o 
   2   0  12        0.68       -0.78      1.01 o 
  -3   1  12        0.45       -0.06      0.68 o 
  -2   1  12       26.32       28.92      1.50 o 
  -1   1  12      114.99      116.45      3.70 o 
   0   1  12        7.45       10.09      1.28 o 
   1   1  12        3.22        3.61      1.21 o 
   2   1  12      249.36      244.83      6.63 o 
  -3   2  12       40.48       34.34      1.40 o 
  -2   2  12        1.98        1.05      0.79 o 
  -1   2  12        6.18        5.78      0.97 o 
   0   2  12       33.20       29.87      1.71 o 
   1   2  12       17.83       17.74      1.23 o 
   2   2  12        5.79        4.83      0.85 o 
  -3   3  12       66.16       60.49      1.62 o 
  -2   3  12       77.53       92.31      3.69 o 
  -1   3  12      441.22      477.62      7.92 o 
   0   3  12       40.76       35.81      1.86 o 
   1   3  12      195.84      212.41      2.97 o 
   2   3  12       70.24       68.98      1.76 o 
  -3   4  12       61.11       54.96      1.45 o 
  -2   4  12        6.93        8.88      1.05 o 
  -1   4  12        1.30        0.65      0.85 o 
   0   4  12      237.62      246.71      3.80 o 
   1   4  12       51.17       46.32      1.63 o 
   2   4  12        1.12        1.22      0.72 o 
  -3   5  12       12.10        6.64      0.75 o 
  -2   5  12        2.92        3.65      0.77 o 
  -1   5  12       35.65       32.10      1.47 o 
   0   5  12       98.67      107.74      2.28 o 
   1   5  12       50.14       49.53      1.57 o 
   2   5  12       14.06       12.55      1.01 o 
  -3   6  12      114.34      108.99      3.13 o 
  -2   6  12       34.06       33.54      1.53 o 
  -1   6  12       36.03       42.41      1.73 o 
   0   6  12       87.27       89.94      2.30 o 
   1   6  12       21.92       22.35      1.22 o 
   2   6  12      175.46      179.46      3.19 o 
  -2   7  12       34.17       37.10      1.26 o 
  -1   7  12       33.97       44.93      1.71 o 
   0   7  12       44.72       40.49      1.63 o 
   1   7  12      152.59      155.61      3.17 o 
   2   7  12       29.50       26.94      1.15 o 
  -2   8  12       88.34       82.88      4.06 o 
  -1   8  12        8.83        9.85      1.10 o 
   0   8  12       36.93       39.71      1.39 o 
   1   8  12       37.96       35.55      1.41 o 
   2   8  12       26.97       26.15      1.08 o 
  -2   9  12       68.43       66.87      1.64 o 
  -1   9  12       79.10       81.56      1.97 o 
   0   9  12       97.13      100.93      1.82 o 
   1   9  12       32.05       33.87      1.27 o 
   2   9  12        4.85        4.22      0.73 o 
  -2  10  12        4.03        3.49      0.69 o 
  -1  10  12       51.35       47.51      1.56 o 
   0  10  12       50.94       56.97      1.57 o 
   1  10  12       22.52       24.09      1.57 o 
  -2  11  12       13.64       11.17      0.84 o 
  -1  11  12       52.91       53.15      1.43 o 
   0  11  12        1.53        0.87      0.66 o 
   1  11  12       15.04       17.45      0.98 o 
  -2  12  12        1.31        1.30      0.54 o 
  -1  12  12      128.93      135.43      1.78 o 
   0  12  12       71.42       74.85      2.40 o 
   1  12  12       32.43       35.13      1.09 o 
  -1  13  12       94.46       80.34      3.35 o 
   0  13  12       23.01       27.18      1.16 o 
   1  13  12       12.67       12.33      0.84 o 
  -1  14  12       92.73      105.17      5.30 o 
   0  14  12        0.33        0.83      0.59 o 
   1  14  12       19.33       19.20      1.20 o 
  -1  15  12       67.57       66.49      1.52 o 
   0  15  12       28.44       25.26      0.93 o 
  -2   1  13       52.13       52.71      1.67 o 
  -1   1  13       45.66       51.30      1.74 o 
   0   1  13      228.00      244.35      5.19 o 
   1   1  13       10.74       12.50      1.29 o 
   2   1  13      101.11       88.46      3.57 o 
  -2   2  13      370.40      351.09      9.14 o 
  -1   2  13       90.60      110.76      6.35 o 
   0   2  13        0.64        0.68      0.86 o 
   1   2  13      110.97      119.94      2.75 o 
   2   2  13        1.57        1.14      0.88 o 
  -2   3  13       13.92       11.03      0.83 o 
  -1   3  13        2.29        3.92      0.89 o 
   0   3  13       20.72       18.34      1.30 o 
   1   3  13        2.37        2.19      0.72 o 
   2   3  13       28.84       21.56      1.83 o 
  -2   4  13       98.50       96.14      2.36 o 
  -1   4  13       23.70       24.57      1.26 o 
   0   4  13       20.07       17.51      1.39 o 
   1   4  13       82.65       83.70      2.55 o 
  -2   5  13       92.10       82.98      3.90 o 
  -1   5  13      284.20      298.64      9.16 o 
   0   5  13      302.57      325.42      3.72 o 
   1   5  13       40.80       33.01      1.26 o 
  -2   6  13        7.58        7.72      0.91 o 
  -1   6  13       42.85       42.04      1.52 o 
   0   6  13       13.47       13.68      1.11 o 
   1   6  13        1.96        1.95      0.61 o 
  -2   7  13       76.07       70.04      2.31 o 
  -1   7  13       69.18       71.85      1.54 o 
   0   7  13      149.82      136.95      2.05 o 
   1   7  13       86.37       79.53      2.78 o 
  -2   8  13      327.13      357.25      4.28 o 
  -1   8  13       34.48       36.79      1.35 o 
   0   8  13       14.49       13.81      0.84 o 
   1   8  13      179.92      179.96      5.80 o 
  -2   9  13        3.73        2.19      0.65 o 
  -1   9  13        1.43        0.95      0.56 o 
   0   9  13        5.29        4.51      0.65 o 
   1   9  13        0.16        0.21      0.60 o 
  -1  10  13       49.37       44.07      1.12 o 
   0  10  13       25.45       30.75      1.30 o 
   1  10  13       50.07       49.84      1.64 o 
  -1  11  13       12.39       11.57      0.68 o 
   0  11  13       24.86       18.92      0.85 o 
   1  11  13       11.85       10.87      1.13 o 
  -1  12  13        0.24        0.09      0.49 o 
   0  12  13       20.34       21.43      0.86 o 
   0  13  13       31.46       24.87      1.83 o 
  -2   0  14        1.47        2.61      1.30 o 
  -1   0  14      271.13      285.47     18.13 o 
   0   0  14       77.41       83.47      2.83 o 
   1   0  14       32.59       30.04      1.60 o 
  -2   1  14       60.89       58.08      1.99 o 
  -1   1  14       85.50       84.77      3.47 o 
   0   1  14        1.19        0.96      0.75 o 
   1   1  14       10.13       10.38      0.89 o 
  -2   2  14        4.42        3.91      0.95 o 
  -1   2  14       14.51       13.15      1.11 o 
   0   2  14       75.22       78.70      2.17 o 
   1   2  14        0.09       -0.48      0.60 o 
  -2   3  14      204.59      206.06      6.75 o 
  -1   3  14       57.01       58.67      2.86 o 
   0   3  14      269.28      289.14      3.30 o 
   1   3  14      210.17      193.40      5.27 o 
  -2   4  14       29.24       28.26      2.17 o 
  -1   4  14       93.56      105.13      2.11 o 
   0   4  14        0.14        0.61      0.73 o 
   1   4  14        4.02        3.23      0.80 o 
  -1   5  14       21.82       27.09      1.41 o 
   0   5  14       49.37       50.82      1.51 o 
   1   5  14       65.54       54.10      1.93 o 
  -1   6  14      325.50      312.71     10.78 o 
   0   6  14       59.54       62.09      1.57 o 
   1   6  14        0.27        0.96      0.77 o 
  -1   7  14       20.84       19.62      1.04 o 
   0   7  14       62.89       58.07      1.45 o 
  -1   8  14       66.15       58.00      1.34 o 
   0   8  14        3.12        2.67      0.83 o 
  -1   9  14      207.17      191.16      4.10 o 
   0   9  14        9.13        6.61      1.30 o 
  -1   1  15      128.09      129.60      6.79 o 
   0   1  15       92.53       83.62      2.52 o 
  -1   2  15        1.86        1.30      1.13 o 
   0   2  15      108.38      102.22      2.87 o 
   0   3  15        0.08        0.35      0.96 o 
                                                 
